# Supplementary material for: Effect of MBE growth conditions on GaAsBi photoluminescence lineshape and localised state filling
Source: Sci Rep. 2022 Jan 17;12:797. doi: 10.1038/s41598-021-04477-0 (PMC8763887; doi:10.1038/s41598-021-04477-0)
Supplement: Supplementary file 1 — Supplementary Information 1. [file 41598_2021_4477_MOESM1_ESM.xlsx]

## Sheet: Sheet1
G1B3													G2B3													G3B3													G4B3
30mW x	30mW raw	30mW fit	90mW x	90mW raw	90mW fit	300mW x	300mW raw	300mW fit	900mW x	900mW raw	900mW fit		30mW x	30mW raw	30mW fit	90mW x	90mW raw	90mW fit	300mW x	300mW raw	300mW fit	900mW x	900mW raw	900mW fit		30mW x	30mW raw	30mW fit	90mW x	90mW raw	90mW fit	300mW x	300mW raw	300mW fit	900mW x	900mW raw	900mW fit		30mW x	30mW raw	30mW fit	90mW x	90mW raw	90mW fit	300mW x	300mW raw	300mW fit	900mW x	900mW raw
8e-07	0.0745322	4.13052e-22	8e-07	0.0448932	1.86109e-20	8e-07	0.0241542	9.44113e-17	8e-07	0.0164805	3.3817e-15		8e-07	0.0541664	9.65075e-29	8e-07	0.0130397	4.01577e-25	8e-07	0.0105072	8.82087e-21	8e-07	0.00779163	1.44301e-19		8e-07	0.0370288	3.88559e-49	8e-07	0.0117975	2.77132e-42	8e-07	0.00767652	1.51144e-36	8e-07	0.00827925	7.95444e-32		8e-07	0.0237594	1.87485e-45	8e-07	0.00828119	2.57565e-36	8e-07	0.00712741	4.78144e-31	8e-07	0.00354014
8.02e-07	0.12864	9.21483e-22	8.02e-07	0.0694695	4.01753e-20	8.02e-07	0.0353699	1.88231e-16	8.02e-07	0.0227301	6.50233e-15		8.02e-07	0.0499165	3.5613e-28	8.02e-07	0.0195304	1.35629e-24	8.02e-07	0.0132201	2.6611e-20	8.02e-07	0.00951813	4.20387e-19		8.02e-07	0.0580352	6.67326e-48	8.02e-07	0.0142526	3.85027e-41	8.02e-07	0.00847072	1.73237e-35	8.02e-07	0.0100182	7.67052e-31		8.02e-07	0.0342047	3.88687e-44	8.02e-07	0.0105276	3.82767e-35	8.02e-07	0.0081449	5.7395e-30	8.02e-07	0.00502257
8.04e-07	0.152339	2.03395e-21	8.04e-07	0.0722407	8.58212e-20	8.04e-07	0.0387078	3.71521e-16	8.04e-07	0.0266744	1.23797e-14		8.04e-07	0.053525	1.2881e-27	8.04e-07	0.0250885	4.49188e-24	8.04e-07	0.0142392	7.87679e-20	8.04e-07	0.0105953	1.20185e-18		8.04e-07	0.0673203	1.08893e-46	8.04e-07	0.0127869	5.08799e-40	8.04e-07	0.0106315	1.89047e-34	8.04e-07	0.00374452	7.04876e-30		8.04e-07	0.0385157	7.58306e-43	8.04e-07	0.0112552	5.3621e-34	8.04e-07	0.0081873	6.50171e-29	8.04e-07	0.00567443
8.06e-07	0.171815	4.4424e-21	8.06e-07	0.0915461	1.81438e-19	8.06e-07	0.0423659	7.26027e-16	8.06e-07	0.0190958	2.33404e-14		8.06e-07	0.0612854	4.5677e-27	8.06e-07	0.0228316	1.45915e-23	8.06e-07	0.0153385	2.28814e-19	8.06e-07	0.011383	3.37269e-18		8.06e-07	0.0766024	1.68941e-45	8.06e-07	0.0101027	6.39935e-39	8.06e-07	0.0100512	1.96545e-33	8.06e-07	0.00803186	6.17663e-29		8.06e-07	0.0462616	1.39331e-41	8.06e-07	0.0120414	7.08647e-33	8.06e-07	0.0104891	6.95596e-28	8.06e-07	0.00558933
8.08e-07	0.204276	9.60234e-21	8.08e-07	0.10558	3.7968e-19	8.08e-07	0.0458362	1.40493e-15	8.08e-07	0.0286474	4.35834e-14		8.08e-07	0.0686101	1.58838e-26	8.08e-07	0.0291187	4.65021e-23	8.08e-07	0.0168506	6.5248e-19	8.08e-07	0.0121749	9.29253e-18		8.08e-07	0.0876143	2.49355e-44	8.08e-07	0.018419	7.66546e-38	8.08e-07	0.0167038	1.94801e-32	8.08e-07	0.0109405	5.16436e-28		8.08e-07	0.046779	2.41298e-40	8.08e-07	0.0128098	8.84214e-32	8.08e-07	0.0111001	7.03392e-27	8.08e-07	0.00623098
8.1e-07	0.226546	2.05434e-20	8.1e-07	0.111741	7.86531e-19	8.1e-07	0.0494389	2.6924e-15	8.1e-07	0.0305685	8.0612e-14		8.1e-07	0.0767035	5.41789e-26	8.1e-07	0.0339062	1.4543e-22	8.1e-07	0.0175536	1.82686e-18	8.1e-07	0.0125667	2.51434e-17		8.1e-07	0.0983916	3.50375e-43	8.1e-07	0.0212699	8.75045e-37	8.1e-07	0.0158343	1.84175e-31	8.1e-07	0.0120958	4.12266e-27		8.1e-07	0.0511429	3.94181e-39	8.1e-07	0.0138309	1.04244e-30	8.1e-07	0.00960879	6.72788e-26	8.1e-07	0.0065067
8.12e-07	0.261255	4.35071e-20	8.12e-07	0.104533	1.61315e-18	8.12e-07	0.0540504	5.11048e-15	8.12e-07	0.0346204	1.47706e-13		8.12e-07	0.0862266	1.81313e-25	8.12e-07	0.0375911	4.46425e-22	8.12e-07	0.0188393	5.02341e-18	8.12e-07	0.0133969	6.68265e-17		8.12e-07	0.106105	4.68978e-42	8.12e-07	0.0225286	9.5254e-36	8.12e-07	0.0147688	1.66207e-30	8.12e-07	0.0123576	3.14415e-26		8.12e-07	0.0684577	6.07865e-38	8.12e-07	0.0145278	1.16208e-29	8.12e-07	0.0103145	6.09153e-25	8.12e-07	0.00767597
8.14e-07	0.288659	9.122e-20	8.14e-07	0.152648	3.27604e-18	8.14e-07	0.0592808	9.6089e-15	8.14e-07	0.039012	2.68141e-13		8.14e-07	0.0929833	5.95462e-25	8.14e-07	0.0415762	1.34542e-21	8.14e-07	0.0200731	1.3569e-17	8.14e-07	0.0148169	1.74505e-16		8.14e-07	0.112523	5.98341e-41	8.14e-07	0.0247162	9.89385e-35	8.14e-07	0.0152936	1.43257e-29	8.14e-07	0.0128908	2.29221e-25		8.14e-07	0.0636072	8.85557e-37	8.14e-07	0.029145	1.22584e-28	8.14e-07	0.010958	5.2247e-24	8.14e-07	0.00702411
8.16e-07	0.312308	1.89373e-19	8.16e-07	0.169574	6.58858e-18	8.16e-07	0.0656847	1.78989e-14	8.16e-07	0.0424848	4.82335e-13		8.16e-07	0.10186	1.91959e-24	8.16e-07	0.0435646	3.98181e-21	8.16e-07	0.0212007	3.60125e-17	8.16e-07	0.0158089	4.47819e-16		8.16e-07	0.119844	7.28096e-40	8.16e-07	0.0263707	9.81161e-34	8.16e-07	0.0169038	1.18002e-28	8.16e-07	0.0121487	1.59843e-24		8.16e-07	0.0670002	1.21968e-35	8.16e-07	0.0166007	1.22454e-27	8.16e-07	0.0111126	4.24817e-23	8.16e-07	0.00730153
8.18e-07	0.335179	3.89307e-19	8.18e-07	0.199975	1.31236e-17	8.18e-07	0.075228	3.30345e-14	8.18e-07	0.0499854	8.59815e-13		8.18e-07	0.217728	6.07563e-24	8.18e-07	0.0499218	1.15749e-20	8.18e-07	0.0245364	9.39315e-17	8.18e-07	0.018404	1.12961e-15		8.18e-07	0.127941	8.45543e-39	8.18e-07	0.028267	9.29543e-33	8.18e-07	0.0190448	9.29452e-28	8.18e-07	0.0131647	1.06679e-23		8.18e-07	0.0708621	1.58934e-34	8.18e-07	0.0166492	1.1592e-26	8.18e-07	0.014387	3.27687e-22	8.18e-07	0.00814912
8.2e-07	0.370363	7.92624e-19	8.2e-07	0.208522	2.5893e-17	8.2e-07	0.0877728	6.04156e-14	8.2e-07	0.0594739	1.51908e-12		8.2e-07	0.133881	1.88844e-23	8.2e-07	0.0556785	3.30574e-20	8.2e-07	0.0277164	2.40835e-16	8.2e-07	0.0215611	2.80142e-15		8.2e-07	0.137602	9.37669e-38	8.2e-07	0.0299838	8.41801e-32	8.2e-07	0.0193379	7.00464e-27	8.2e-07	0.016191	6.818e-23		8.2e-07	0.0783702	1.96083e-33	8.2e-07	0.018311	1.04065e-25	8.2e-07	0.0130877	2.39962e-21	8.2e-07	0.00569315
8.22e-07	0.412342	1.59843e-18	8.22e-07	0.228645	5.06094e-17	8.22e-07	0.0790274	1.09502e-13	8.22e-07	0.0730181	2.66024e-12		8.22e-07	0.134909	5.76556e-23	8.22e-07	0.0615069	9.27745e-20	8.22e-07	0.0321254	6.07116e-16	8.22e-07	0.0250631	6.83206e-15		8.22e-07	0.149042	9.93544e-37	8.22e-07	0.0329373	7.29146e-31	8.22e-07	-0.00105958	5.05378e-26	8.22e-07	0.0184536	4.17525e-22		8.22e-07	0.0861601	2.29208e-32	8.22e-07	0.0199244	8.86576e-25	8.22e-07	0.0179557	1.66938e-20	8.22e-07	0.0093286
8.24e-07	0.468544	3.19314e-18	8.24e-07	0.25931	9.80053e-17	8.24e-07	0.121626	1.96711e-13	8.24e-07	0.0881566	4.61827e-12		8.24e-07	0.153838	1.72943e-22	8.24e-07	0.0705365	2.55913e-19	8.24e-07	0.0380749	1.50509e-15	8.24e-07	0.0304938	1.63885e-14		8.24e-07	0.16972	1.00647e-35	8.24e-07	0.0371513	6.04414e-30	8.24e-07	0.0220393	3.49274e-25	8.24e-07	0.0212277	2.45133e-21		8.24e-07	0.102112	2.54032e-31	8.24e-07	0.0220151	7.17294e-24	8.24e-07	0.0160055	1.10407e-19	8.24e-07	0.0110799
8.26e-07	0.545098	6.31964e-18	8.26e-07	0.31086	1.88055e-16	8.26e-07	0.148851	3.50286e-13	8.26e-07	0.111902	7.94875e-12		8.26e-07	0.173961	5.09781e-22	8.26e-07	0.0831291	6.93995e-19	8.26e-07	0.0334465	3.67017e-15	8.26e-07	0.0376744	3.86756e-14		8.26e-07	0.201838	9.75306e-35	8.26e-07	0.0436446	4.79752e-29	8.26e-07	0.0287553	2.31356e-24	8.26e-07	0.0249386	1.38056e-20		8.26e-07	0.120312	2.67128e-30	8.26e-07	0.0255047	5.51501e-23	8.26e-07	0.0189532	6.94653e-19	8.26e-07	0.0127887
8.28e-07	0.644432	1.23927e-17	8.28e-07	0.371929	3.57592e-16	8.28e-07	0.180148	6.18369e-13	8.28e-07	0.13489	1.35652e-11		8.28e-07	0.214781	1.47699e-21	8.28e-07	0.0988045	1.8506e-18	8.28e-07	0.0537413	8.80507e-15	8.28e-07	0.0458514	8.98115e-14		8.28e-07	0.241971	9.04593e-34	8.28e-07	0.0514735	3.64841e-28	8.28e-07	0.0346572	1.46961e-23	8.28e-07	0.0290338	7.46251e-20		8.28e-07	0.142614	2.66698e-29	8.28e-07	0.0294998	4.03233e-22	8.28e-07	0.0218536	4.16062e-18	8.28e-07	0.0147069
8.3e-07	0.757337	2.40814e-17	8.3e-07	0.469934	6.73911e-16	8.3e-07	0.213232	1.08231e-12	8.3e-07	0.160868	2.29568e-11		8.3e-07	0.259737	4.20703e-21	8.3e-07	0.115903	4.85345e-18	8.3e-07	0.0681999	2.0787e-14	8.3e-07	0.0550587	2.05265e-13		8.3e-07	0.281216	8.0349e-33	8.3e-07	0.0597056	2.65973e-27	8.3e-07	0.0387411	8.95707e-23	8.3e-07	0.0330185	3.87371e-19		8.3e-07	0.165924	2.52979e-28	8.3e-07	0.0334592	2.80555e-21	8.3e-07	0.0255495	2.37387e-17	8.3e-07	0.0174879
8.32e-07	0.83491	4.6376e-17	8.32e-07	0.481117	1.25886e-15	8.32e-07	0.241454	1.87837e-12	8.32e-07	0.186938	3.85297e-11		8.32e-07	0.288395	1.17834e-20	8.32e-07	0.130387	1.25217e-17	8.32e-07	0.0797403	4.83006e-14	8.32e-07	0.0638573	4.61824e-13		8.32e-07	0.311561	6.83852e-32	8.32e-07	0.0656071	1.85974e-26	8.32e-07	0.0445658	5.24094e-22	8.32e-07	0.0358047	1.93203e-18		8.32e-07	0.185826	2.28141e-27	8.32e-07	0.0370714	1.85873e-20	8.32e-07	0.0278613	1.29107e-16	8.32e-07	0.0189959
8.34e-07	0.890228	8.85206e-17	8.34e-07	0.50589	2.33109e-15	8.34e-07	0.258076	3.23279e-12	8.34e-07	0.208896	6.41396e-11		8.34e-07	0.302505	3.24606e-20	8.34e-07	0.138444	3.17863e-17	8.34e-07	0.0862583	1.10485e-13	8.34e-07	0.0710507	1.02306e-12		8.34e-07	0.322306	5.58001e-31	8.34e-07	0.0704898	1.24791e-25	8.34e-07	0.0446748	2.94553e-21	8.34e-07	0.0371858	9.26359e-18		8.34e-07	0.193673	1.95732e-26	8.34e-07	0.0383784	1.17338e-19	8.34e-07	0.0293551	6.69758e-16	8.34e-07	0.0189312
8.36e-07	0.86445	1.67487e-16	8.36e-07	0.486217	4.27949e-15	8.36e-07	0.254496	5.51811e-12	8.36e-07	0.21968	1.05912e-10		8.36e-07	0.296434	8.79664e-20	8.36e-07	0.134436	7.94085e-17	8.36e-07	0.0852463	2.48846e-13	8.36e-07	0.0745356	2.23191e-12		8.36e-07	0.302941	4.36749e-30	8.36e-07	0.0641321	8.04013e-25	8.36e-07	0.041908	1.59095e-20	8.36e-07	0.0349544	4.27217e-17		8.36e-07	0.184503	1.59861e-25	8.36e-07	0.0366297	7.06252e-19	8.36e-07	0.0293775	3.3162e-15	8.36e-07	0.0198128
8.38e-07	0.751757	3.14158e-16	8.38e-07	0.414717	7.78971e-15	8.38e-07	0.226101	9.34244e-12	8.38e-07	0.214722	1.73499e-10		8.38e-07	0.257808	2.34554e-19	8.38e-07	0.116426	1.95269e-16	8.38e-07	0.0748524	5.51975e-13	8.38e-07	0.0710635	4.79611e-12		8.38e-07	0.241265	3.28083e-29	8.38e-07	0.0508451	4.97642e-24	8.38e-07	0.0355901	8.26257e-20	8.38e-07	0.0293533	1.89603e-16		8.38e-07	0.152969	1.24373e-24	8.38e-07	0.0314476	4.05562e-18	8.38e-07	0.0262677	1.56817e-14	8.38e-07	0.0184598
8.4e-07	0.58874	5.84239e-16	8.4e-07	0.310164	1.40602e-14	8.4e-07	0.176771	1.56903e-11	8.4e-07	0.193573	2.81985e-10		8.4e-07	0.196581	6.15488e-19	8.4e-07	0.0870142	4.7274e-16	8.4e-07	0.0580749	1.20602e-12	8.4e-07	0.0621563	1.01536e-11		8.4e-07	0.156134	2.36655e-28	8.4e-07	0.0362664	2.96053e-23	8.4e-07	0.0263014	4.12821e-19	8.4e-07	0.0221573	8.10207e-16		8.4e-07	0.111672	9.22322e-24	8.4e-07	0.0247006	2.22333e-17	8.4e-07	0.0205443	7.08672e-14	8.4e-07	0.015677
8.42e-07	0.3852	1.07734e-15	8.42e-07	0.212766	2.5168e-14	8.42e-07	0.123229	2.61426e-11	8.42e-07	0.155604	4.5475e-10		8.42e-07	0.135325	1.58977e-18	8.42e-07	0.0597304	1.12699e-15	8.42e-07	0.0400825	2.59609e-12	8.42e-07	0.0488148	2.11814e-11		8.42e-07	0.112925	1.64004e-27	8.42e-07	0.0248921	1.69373e-22	8.42e-07	0.0175495	1.98526e-18	8.42e-07	0.0167314	3.33515e-15		8.42e-07	0.0772054	6.52359e-23	8.42e-07	0.0189109	1.1643e-16	8.42e-07	0.0151202	3.06244e-13	8.42e-07	0.0121045
8.44e-07	0.26552	1.97007e-15	8.44e-07	0.149304	4.4682e-14	8.44e-07	0.0865565	4.32167e-11	8.44e-07	0.108693	7.27746e-10		8.44e-07	0.0965134	4.04269e-18	8.44e-07	0.0437114	2.64613e-15	8.44e-07	0.0292498	5.50675e-12	8.44e-07	0.0376042	4.35485e-11		8.44e-07	0.0844831	1.09249e-26	8.44e-07	0.0199929	9.32307e-22	8.44e-07	0.014444	9.19388e-18	8.44e-07	0.0133544	1.32319e-14		8.44e-07	0.058935	4.40358e-22	8.44e-07	0.0153728	5.82791e-16	8.44e-07	0.0120553	1.26626e-12	8.44e-07	0.0096741
8.46e-07	0.210322	3.57285e-15	8.46e-07	0.119006	7.86843e-14	8.46e-07	0.0656704	7.08896e-11	8.46e-07	0.0816491	1.15582e-09		8.46e-07	0.0713569	1.01231e-17	8.46e-07	0.0347503	6.12034e-15	8.46e-07	0.0227435	1.15124e-11	8.46e-07	0.0268151	8.82587e-11		8.46e-07	0.0695396	6.99884e-26	8.46e-07	0.0171969	4.94003e-21	8.46e-07	0.0116039	4.10223e-17	8.46e-07	0.0118388	5.0621e-14		8.46e-07	0.0478161	2.83861e-21	8.46e-07	0.013208	2.78999e-15	8.46e-07	0.0105814	5.01275e-12	8.46e-07	0.00801977
8.48e-07	0.186716	6.42684e-15	8.48e-07	0.103387	1.37454e-13	8.48e-07	0.0546013	1.15394e-10	8.48e-07	0.0598025	1.82197e-09		8.48e-07	0.0644435	2.49656e-17	8.48e-07	0.0292855	1.39475e-14	8.48e-07	0.0179877	2.3725e-11	8.48e-07	0.0204839	1.76355e-10		8.48e-07	0.0611547	4.31414e-25	8.48e-07	0.0151156	2.52098e-20	8.48e-07	0.0112692	1.76438e-16	8.48e-07	0.0106187	1.86832e-13		8.48e-07	0.0415608	1.74841e-20	8.48e-07	0.0119036	1.2782e-14	8.48e-07	0.0102771	1.90101e-11	8.48e-07	0.00691178
8.5e-07	0.167897	1.14676e-14	8.5e-07	0.0923257	2.38221e-13	8.5e-07	0.0479595	1.86421e-10	8.5e-07	0.0483242	2.85086e-09		8.5e-07	0.0614225	6.06514e-17	8.5e-07	0.0261545	3.13222e-14	8.5e-07	0.0171715	4.82058e-11	8.5e-07	0.0168925	3.47488e-10		8.5e-07	0.0514035	2.55997e-24	8.5e-07	0.013571	1.23962e-19	8.5e-07	0.0111009	7.31859e-16	8.5e-07	0.0101527	6.65567e-13		8.5e-07	0.0359573	1.02963e-19	8.5e-07	0.0116177	5.60727e-14	8.5e-07	0.00999284	6.91045e-11	8.5e-07	0.00630076
8.52e-07	0.15009	2.02992e-14	8.52e-07	0.0807343	4.09636e-13	8.52e-07	0.0432389	2.98921e-10	8.52e-07	0.0424366	4.42826e-09		8.52e-07	0.0529864	1.45174e-16	8.52e-07	0.0233353	6.93304e-14	8.52e-07	0.0150507	9.65877e-11	8.52e-07	0.0149127	6.75296e-10		8.52e-07	0.0493629	1.46305e-23	8.52e-07	0.0126366	5.87619e-19	8.52e-07	0.0107028	2.92906e-15	8.52e-07	0.00993894	2.2896e-12		8.52e-07	0.0340285	5.80058e-19	8.52e-07	0.0107293	2.35678e-13	8.52e-07	0.00847658	2.40931e-10	8.52e-07	0.00625991
8.54e-07	0.126582	3.565e-14	8.54e-07	0.0721382	6.9896e-13	8.54e-07	0.0398616	4.75783e-10	8.54e-07	0.036471	6.82893e-09		8.54e-07	0.0517575	3.42424e-16	8.54e-07	0.0219325	1.51283e-13	8.54e-07	0.0145435	1.90876e-10	8.54e-07	0.0135161	1.29457e-09		8.54e-07	0.046179	8.05693e-23	8.54e-07	0.0120705	2.68655e-18	8.54e-07	0.0097026	1.13162e-14	8.54e-07	0.00959067	7.60957e-12		8.54e-07	0.0305079	3.12799e-18	8.54e-07	0.0106144	9.49616e-13	8.54e-07	0.0077409	8.06116e-10	8.54e-07	0.00613056
8.56e-07	0.112721	6.21231e-14	8.56e-07	0.0660308	1.18354e-12	8.56e-07	0.0370371	7.51779e-10	8.56e-07	0.0337889	1.04562e-08		8.56e-07	0.0458478	7.96062e-16	8.56e-07	0.011083	3.25481e-13	8.56e-07	0.013706	3.72103e-10	8.56e-07	0.0128775	2.44857e-09		8.56e-07	0.0420187	4.27735e-22	8.56e-07	0.0115556	1.1852e-17	8.56e-07	0.00828653	4.22228e-14	8.56e-07	0.00926162	2.44452e-11		8.56e-07	0.0285483	1.61551e-17	8.56e-07	0.0101422	3.67017e-12	8.56e-07	0.00766359	2.5898e-09	8.56e-07	0.00552295
8.58e-07	0.127311	1.07424e-13	8.58e-07	0.0637299	1.98897e-12	8.58e-07	0.0341267	1.17934e-09	8.58e-07	0.031324	1.58976e-08		8.58e-07	0.0435907	1.82437e-15	8.58e-07	0.0182142	6.9057e-13	8.58e-07	0.0136117	7.15702e-10	8.58e-07	0.012209	4.57012e-09		8.58e-07	0.0392892	2.19016e-21	8.58e-07	0.0108172	5.04755e-17	8.58e-07	0.00584454	1.52217e-13	8.58e-07	0.00883408	7.59378e-11		8.58e-07	0.0261792	7.99565e-17	8.58e-07	0.00996858	1.36138e-11	8.58e-07	0.00974595	7.99371e-09	8.58e-07	0.00518766
8.6e-07	0.108209	1.8435e-13	8.6e-07	0.0580612	3.31764e-12	8.6e-07	0.0317584	1.83694e-09	8.6e-07	0.0276915	2.40031e-08		8.6e-07	0.0419945	4.1223e-15	8.6e-07	0.0180858	1.44515e-12	8.6e-07	0.0124982	1.35842e-09	8.6e-07	0.0124113	8.4187e-09		8.6e-07	0.0356244	1.08211e-20	8.6e-07	0.00965381	2.07617e-16	8.6e-07	0.00823899	5.30457e-13	8.6e-07	0.00863713	2.2822e-10		8.6e-07	0.0239884	3.79434e-16	8.6e-07	0.00928699	4.84917e-11	8.6e-07	0.00783068	2.37184e-08	8.6e-07	0.00563018
8.62e-07	0.0894117	3.13989e-13	8.62e-07	0.055623	5.49317e-12	8.62e-07	0.0290054	2.84114e-09	8.62e-07	0.0259598	3.5993e-08		8.62e-07	0.0425527	9.18546e-15	8.62e-07	0.0163176	2.98342e-12	8.62e-07	0.0115994	2.54471e-09	8.62e-07	0.0110552	1.53087e-08		8.62e-07	0.0327454	5.16126e-20	8.62e-07	0.0115208	8.25149e-16	8.62e-07	0.00698334	1.78771e-12	8.62e-07	0.00829366	6.63853e-10		8.62e-07	-0.0966824	1.72742e-15	8.62e-07	0.00876877	1.65955e-10	8.62e-07	0.00310733	6.76892e-08	8.62e-07	0.00495619
8.64e-07	0.0626299	5.30833e-13	8.64e-07	0.0510259	9.02916e-12	8.64e-07	0.0272076	4.36387e-09	8.64e-07	0.0231644	5.36067e-08		8.64e-07	0.0327946	2.0187e-14	8.64e-07	0.0150331	6.07695e-12	8.64e-07	0.0112054	4.70565e-09	8.64e-07	0.00990771	2.74838e-08		8.64e-07	0.0395208	2.37754e-19	8.64e-07	0.0146135	3.17017e-15	8.64e-07	0.00536723	5.82909e-12	8.64e-07	0.00775805	1.86986e-09		8.64e-07	0.0105818	7.54872e-15	8.64e-07	0.00892194	5.45988e-10	8.64e-07	0.00736183	1.85905e-07	8.64e-07	0.00511958
8.66e-07	0.072849	8.90857e-13	8.66e-07	0.0462946	1.47347e-11	8.66e-07	0.0256067	6.65685e-09	8.66e-07	0.0231774	7.93063e-08		8.66e-07	0.0338424	4.37648e-14	8.66e-07	0.0146828	1.22152e-11	8.66e-07	0.00893841	8.59113e-09	8.66e-07	0.00946704	4.8723e-08		8.66e-07	0.081777	1.05822e-18	8.66e-07	0.00801949	1.17788e-14	8.66e-07	0.00691204	1.83971e-11	8.66e-07	0.00536578	5.10216e-09		8.66e-07	0.0192546	3.16809e-14	8.66e-07	0.00864879	1.72775e-09	8.66e-07	0.00714238	4.91627e-07	8.66e-07	0.00498853
8.68e-07	0.115394	1.48424e-12	8.68e-07	0.0390683	2.38747e-11	8.68e-07	0.0234494	1.0086e-08	8.68e-07	0.0279699	1.16552e-07		8.68e-07	0.0302241	9.36123e-14	8.68e-07	0.0134701	2.42341e-11	8.68e-07	0.00711959	1.54881e-08	8.68e-07	0.00855163	8.53061e-08		8.68e-07	0.0260491	4.55291e-18	8.68e-07	0.0082705	4.23429e-14	8.68e-07	0.00837169	5.62248e-11	8.68e-07	0.00573087	1.34926e-08		8.68e-07	0.0132239	1.27762e-13	8.68e-07	0.00853136	5.26158e-09	8.68e-07	0.00603012	1.25254e-06	8.68e-07	0.00495959
8.7e-07	0.0855151	2.45517e-12	8.7e-07	0.0394013	3.84129e-11	8.7e-07	0.0220452	1.51795e-08	8.7e-07	0.0209816	1.70173e-07		8.7e-07	0.0277613	1.97591e-13	8.7e-07	0.0113182	4.74612e-11	8.7e-07	0.00934652	2.75762e-08	8.7e-07	0.00838984	1.47531e-07		8.7e-07	0.0231672	1.89433e-17	8.7e-07	0.00696232	1.47334e-13	8.7e-07	0.0107206	1.66466e-10	8.7e-07	0.00729208	3.45959e-08		8.7e-07	0.012909	4.95351e-13	8.7e-07	0.00813313	1.54283e-08	8.7e-07	0.00673837	3.07604e-06	8.7e-07	0.00483024
8.72e-07	0.0676087	4.03253e-12	8.72e-07	0.0365575	6.13755e-11	8.72e-07	0.0210452	2.26946e-08	8.72e-07	0.0196861	2.46862e-07		8.72e-07	0.0253181	4.11622e-13	8.72e-07	0.0089895	9.17707e-11	8.72e-07	0.00960602	4.84985e-08	8.72e-07	0.00810883	2.52066e-07		8.72e-07	0.0231115	7.62537e-17	8.72e-07	0.00615616	4.96425e-13	8.72e-07	0.00796568	4.77664e-10	8.72e-07	0.00721282	8.60445e-08		8.72e-07	0.0162293	1.84739e-12	8.72e-07	0.008054	4.35824e-08	8.72e-07	0.00615232	7.28568e-06	8.72e-07	0.00533573
8.74e-07	0.0638534	6.57701e-12	8.74e-07	0.0326358	9.73925e-11	8.74e-07	0.0200435	3.37091e-08	8.74e-07	0.0237138	3.55833e-07		8.74e-07	0.0122943	8.46441e-13	8.74e-07	0.0127962	1.75224e-10	8.74e-07	0.00920026	8.42647e-08	8.74e-07	0.00795342	4.25538e-07		8.74e-07	0.021798	2.97089e-16	8.74e-07	0.00726646	1.62037e-12	8.74e-07	0.00724279	1.32893e-09	8.74e-07	0.00730169	2.07671e-07		8.74e-07	0.0155512	6.63071e-12	8.74e-07	0.00768895	1.18666e-07	8.74e-07	0.00602015	1.66517e-05	8.74e-07	0.00561316
8.76e-07	0.0653315	1.06529e-11	8.76e-07	0.0294354	1.53499e-10	8.76e-07	0.0190793	4.97467e-08	8.76e-07	0.017958	5.09684e-07		8.76e-07	0.0237024	1.71842e-12	8.76e-07	0.0173918	3.30424e-10	8.76e-07	0.00893841	1.44662e-07	8.76e-07	0.00784698	7.09941e-07		8.76e-07	0.0210387	1.12076e-15	8.76e-07	0.00693117	5.12578e-12	8.76e-07	0.00628223	3.58629e-09	8.76e-07	0.00857468	4.86592e-07		8.76e-07	0.015626	2.2916e-11	8.76e-07	0.00789572	3.11588e-07	8.76e-07	0.00586553	3.6744e-05	8.76e-07	0.00602844
8.78e-07	0.0599496	1.7137e-11	8.78e-07	0.0296074	2.40307e-10	8.78e-07	0.0186196	7.29474e-08	8.78e-07	0.0173399	7.25524e-07		8.78e-07	0.0218027	3.44482e-12	8.78e-07	0.0111914	6.15474e-10	8.78e-07	0.00792638	2.45426e-07	8.78e-07	0.00776608	1.17067e-06		8.78e-07	0.0208335	4.09559e-15	8.78e-07	0.0089246	1.57207e-11	8.78e-07	0.00597129	9.39134e-09	8.78e-07	0.0074386	1.10731e-06		8.78e-07	0.0157802	7.62982e-11	8.78e-07	0.0079672	7.89406e-07	8.78e-07	0.00511987	7.83222e-05	8.78e-07	0.00663435
8.8e-07	0.0556781	2.73816e-11	8.8e-07	0.027518	3.73721e-10	8.8e-07	0.0175213	1.06296e-07	8.8e-07	0.0171951	1.02644e-06		8.8e-07	0.0218223	6.81983e-12	8.8e-07	0.0103173	1.13259e-09	8.8e-07	0.00790751	4.11538e-07	8.8e-07	0.00751275	1.90826e-06		8.8e-07	0.0194467	1.45036e-14	8.8e-07	0.0075816	4.67655e-11	8.8e-07	0.00585642	2.3874e-08	8.8e-07	0.00694381	2.44835e-06		8.8e-07	0.0153794	2.4485e-10	8.8e-07	0.0223087	1.93066e-06	8.8e-07	0.00611242	0.000161355	8.8e-07	0.00817465
8.82e-07	0.0635776	4.34588e-11	8.82e-07	0.0278115	5.77402e-10	8.82e-07	0.0174444	1.53928e-07	8.82e-07	0.0156081	1.44336e-06		8.82e-07	0.0256804	1.33357e-11	8.82e-07	0.00951162	2.05932e-09	8.82e-07	0.00770463	6.82161e-07	8.82e-07	0.00734244	3.07536e-06		8.82e-07	0.0190685	4.97921e-14	8.82e-07	0.00669299	1.34987e-10	8.82e-07	0.00365605	5.89404e-08	8.82e-07	0.00709513	5.26201e-06		8.82e-07	0.0152253	7.57729e-10	8.82e-07	0.00918998	4.56051e-06	8.82e-07	0.00726208	0.000321448	8.82e-07	0.00872099
8.84e-07	0.050169	6.8521e-11	8.84e-07	0.0257489	8.86328e-10	8.84e-07	0.0173925	2.21538e-07	8.84e-07	0.0169019	2.0175e-06		8.84e-07	0.0245201	2.5761e-11	8.84e-07	0.0087176	3.70025e-09	8.84e-07	0.00796884	1.11793e-06	8.84e-07	0.0070593	4.90089e-06		8.84e-07	0.0225134	1.65786e-13	8.84e-07	0.00644015	3.78219e-10	8.84e-07	0.0134121	1.41372e-07	8.84e-07	0.00698224	1.09972e-05		8.84e-07	0.00998727	2.26237e-09	8.84e-07	0.00806421	1.04098e-05	8.84e-07	0.00630694	0.000619578	8.84e-07	0.0135666
8.86e-07	0.0407491	1.07332e-10	8.86e-07	0.0259161	1.35185e-09	8.86e-07	0.0160688	3.1691e-07	8.86e-07	0.0154262	2.80335e-06		8.86e-07	0.0210829	4.91671e-11	8.86e-07	0.0101105	6.57139e-09	8.86e-07	0.00697333	1.81158e-06	8.86e-07	0.00743398	7.72392e-06		8.86e-07	0.0180306	5.35554e-13	8.86e-07	0.00666734	1.02908e-09	8.86e-07	0.00993036	3.29568e-07	8.86e-07	0.00688617	2.23583e-05		8.86e-07	0.0146661	6.52023e-09	8.86e-07	0.00745409	2.29726e-05	8.86e-07	0.00601516	0.00115603	8.86e-07	0.0197601
8.88e-07	0.0555933	1.67043e-10	8.88e-07	0.0260408	2.04886e-09	8.88e-07	0.0165446	4.50626e-07	8.88e-07	0.0162337	3.87259e-06		8.88e-07	0.0204464	9.27293e-11	8.88e-07	0.0224045	1.15362e-08	8.88e-07	0.00881574	2.9032e-06	8.88e-07	0.00742121	1.20405e-05		8.88e-07	0.0181274	1.67918e-12	8.88e-07	0.00662337	2.72005e-09	8.88e-07	0.0063258	7.47016e-07	8.88e-07	0.00674686	4.42383e-05		8.88e-07	0.0132107	1.81475e-08	8.88e-07	0.00908021	4.90376e-05	8.88e-07	0.00616728	0.00208911	8.88e-07	0.0281849
8.9e-07	0.400836	2.58318e-10	8.9e-07	0.0256952	3.08588e-09	8.9e-07	0.0166323	6.36971e-07	8.9e-07	0.0216944	5.31881e-06		8.9e-07	0.0250831	1.72843e-10	8.9e-07	0.00971847	2.00224e-08	8.9e-07	0.0081151	4.60187e-06	8.9e-07	0.00714232	1.85678e-05		8.9e-07	0.0175205	5.11202e-12	8.9e-07	0.00639251	6.98703e-09	8.9e-07	0.00672389	1.64697e-06	8.9e-07	0.00709273	8.52187e-05		8.9e-07	0.0140584	4.88016e-08	8.9e-07	0.00808974	0.000101302	8.9e-07	0.00730198	0.00365849	8.9e-07	0.0409992
8.92e-07	0.166447	3.96953e-10	8.92e-07	0.0279078	4.61912e-09	8.92e-07	0.0167092	8.95112e-07	8.92e-07	0.0176276	7.26355e-06		8.92e-07	0.0235898	3.18453e-10	8.92e-07	0.0085241	3.43617e-08	8.92e-07	0.00788156	7.2159e-06	8.92e-07	0.00700395	2.83297e-05		8.92e-07	0.0177023	1.51167e-11	8.92e-07	0.00644564	1.74486e-08	8.92e-07	0.00660704	3.53328e-06	8.92e-07	0.00746021	0.00015989		8.92e-07	0.0133934	1.26858e-07	8.92e-07	0.00849052	0.000202622	8.92e-07	0.00753142	0.00621192	8.92e-07	0.0586914
8.94e-07	0.0649354	6.06195e-10	8.94e-07	0.0283386	6.87203e-09	8.94e-07	0.0166949	1.25061e-06	8.94e-07	0.0156063	9.86359e-06		8.94e-07	0.0207745	5.80035e-10	8.94e-07	0.00926641	5.83177e-08	8.94e-07	0.00806556	1.11945e-05	8.94e-07	0.00728709	4.27713e-05		8.94e-07	0.0181919	4.3436e-11	8.94e-07	0.00658855	4.23783e-08	8.94e-07	0.00538109	7.37859e-06	8.94e-07	0.0065403	0.000292301		8.94e-07	0.0127901	3.18911e-07	8.94e-07	0.00775532	0.000392602	8.94e-07	0.0144469	0.0102321	8.94e-07	0.0836
8.96e-07	0.0658972	9.20039e-10	8.96e-07	0.0290298	1.01622e-08	8.96e-07	0.0166019	1.73732e-06	8.96e-07	0.0155673	1.332e-05		8.96e-07	0.031125	1.04458e-09	8.96e-07	0.00892611	9.78933e-08	8.96e-07	0.00782966	1.71846e-05	8.96e-07	0.00739779	6.39072e-05		8.96e-07	0.0182066	1.2132e-10	8.96e-07	0.00546725	1.00139e-07	8.96e-07	0.00694769	1.5005e-05	8.96e-07	0.00598066	0.000520879		8.96e-07	0.00974948	7.75698e-07	8.96e-07	0.00688993	0.000737274	8.96e-07	0.0262802	0.0163592	8.96e-07	0.115924
8.98e-07	0.0639453	1.38788e-09	8.98e-07	0.0261466	1.49382e-08	8.98e-07	0.0171367	2.39984e-06	8.98e-07	0.0155803	1.78889e-05		8.98e-07	0.022351	1.86023e-09	8.98e-07	0.0092931	1.62552e-07	8.98e-07	0.00732011	2.61067e-05	8.98e-07	0.00712104	9.45133e-05		8.98e-07	0.0172596	3.29507e-10	8.98e-07	0.00677727	2.30302e-07	8.98e-07	0.0131289	2.97254e-05	8.98e-07	0.00694141	0.000905128		8.98e-07	0.0140936	1.82636e-06	8.98e-07	0.00734433	0.00134255	8.98e-07	0.0108432	0.0254013	8.98e-07	0.156709
9e-07	0.0583584	2.08104e-09	9e-07	0.0282628	2.18296e-08	9e-07	0.0172387	3.29657e-06	9e-07	0.0159497	2.38948e-05		9e-07	0.0221405	3.27636e-09	9e-07	0.00936316	2.67041e-07	9e-07	0.00843121	3.92555e-05	9e-07	0.0072956	0.000138369		9e-07	0.0183854	8.70569e-10	9e-07	0.0065171	5.15687e-07	9e-07	0.00879948	5.73866e-05	9e-07	0.00686935	0.00153435		9e-07	0.0151482	4.16438e-06	9e-07	0.00788807	0.00237178	9e-07	0.0221204	0.0383256	9e-07	0.208667
9.02e-07	0.0572411	3.10185e-09	9.02e-07	0.0182117	3.17147e-08	9.02e-07	0.0172172	4.50346e-06	9.02e-07	0.0164787	3.17464e-05		9.02e-07	0.0194035	5.70783e-09	9.02e-07	0.00935816	4.34078e-07	9.02e-07	0.00853501	5.84307e-05	9.02e-07	0.00733818	0.000200562		9.02e-07	0.0180043	2.23822e-09	9.02e-07	0.00634487	1.12467e-06	9.02e-07	0.00506817	0.000108006	9.02e-07	0.00740257	0.00253835		9.02e-07	0.014884	9.19989e-06	9.02e-07	0.00804889	0.00406701	9.02e-07	0.0347268	0.0562228	9.02e-07	0.269079
9.04e-07	0.0614348	4.59626e-09	9.04e-07	0.0385854	4.58112e-08	9.04e-07	0.0173979	6.11876e-06	9.04e-07	0.0131005	4.19552e-05		9.04e-07	0.0364129	9.83706e-09	9.04e-07	0.00931812	6.98264e-07	9.04e-07	0.00823777	8.61058e-05	9.04e-07	0.00774905	0.000287857		9.04e-07	0.0166058	5.60165e-09	9.04e-07	0.00701179	2.38985e-06	9.04e-07	0.00512164	0.000198243	9.04e-07	0.0078301	0.00409983		9.04e-07	0.0152737	1.97006e-05	9.04e-07	0.00812803	0.00677253	9.04e-07	0.0565879	0.0802383	9.04e-07	0.338071
9.06e-07	0.113287	6.77109e-09	9.06e-07	0.0337516	6.57974e-08	9.06e-07	0.0175982	8.26881e-06	9.06e-07	0.0178819	5.51574e-05		9.06e-07	0.213312	1.67738e-08	9.06e-07	0.00910794	1.1117e-06	9.06e-07	0.00784853	0.000125641	9.06e-07	0.00771925	0.000409148		9.06e-07	0.0151487	1.3652e-08	9.06e-07	0.00735258	4.94967e-06	9.06e-07	0.00189735	0.000354996	9.06e-07	0.00870678	0.00646754		9.06e-07	0.0177397	4.09107e-05	9.06e-07	0.00903426	0.0109578	9.06e-07	0.0775337	0.11147	9.06e-07	0.412737
9.08e-07	0.0705436	9.91777e-09	9.08e-07	0.0304991	9.39724e-08	9.08e-07	0.0178057	1.11151e-05	9.08e-07	0.0192127	7.21403e-05		9.08e-07	0.0107814	2.83025e-08	9.08e-07	0.010741	1.752e-06	9.08e-07	0.00750411	0.000181547	9.08e-07	0.0067272	0.000575989		9.08e-07	0.0181127	3.24113e-08	9.08e-07	0.00668383	9.99531e-06	9.08e-07	0.00441262	0.000620414	9.08e-07	0.0102824	0.00996891		9.08e-07	0.0157031	8.24237e-05	9.08e-07	0.0105047	0.0172351	9.08e-07	0.118545	0.150838	9.08e-07	0.490644
9.1e-07	0.060473	1.44444e-08	9.1e-07	0.0303586	1.33468e-07	9.1e-07	0.0180919	1.48628e-05	9.1e-07	0.0197677	9.3872e-05		9.1e-07	0.0191979	4.72611e-08	9.1e-07	0.0100988	2.73344e-06	9.1e-07	0.00794289	0.000259817	9.1e-07	0.00741908	0.000803219		9.1e-07	0.0186991	7.49832e-08	9.1e-07	0.00641999	1.96871e-05	9.1e-07	0.00608814	0.0010586	9.1e-07	0.0110102	0.0150199		9.1e-07	0.0161875	0.000161183	9.1e-07	0.0155387	0.0263662	9.1e-07	0.167891	0.198938	9.1e-07	0.568801
9.12e-07	0.060275	2.0919e-08	9.12e-07	0.0282329	1.88522e-07	9.12e-07	0.0182851	1.97713e-05	9.12e-07	0.0208962	0.000121536		9.12e-07	0.0371571	7.81127e-08	9.12e-07	0.00940653	4.22251e-06	9.12e-07	0.00779663	0.000368312	9.12e-07	0.00797258	0.00110967		9.12e-07	0.0240203	1.69101e-07	9.12e-07	0.00690369	3.78342e-05	9.12e-07	0.00751808	0.00176415	9.12e-07	0.0137459	0.0221296		9.12e-07	0.0165222	0.000306079	9.12e-07	0.0171725	0.0392515	9.12e-07	0.230888	0.255897	9.12e-07	0.645929
9.14e-07	0.0639807	3.01279e-08	9.14e-07	0.0302103	2.64842e-07	9.14e-07	0.0186411	2.61664e-05	9.14e-07	0.0181195	0.000156572		9.14e-07	0.0327456	1.27801e-07	9.14e-07	0.00945491	6.4591e-06	9.14e-07	-0.00119839	0.000517239	9.14e-07	0.00830468	0.00151897		9.14e-07	0.0265446	3.71871e-07	9.14e-07	0.00663436	7.09669e-05	9.14e-07	0.00597327	0.00287243	9.14e-07	0.0182927	0.0318969		9.14e-07	0.0178344	0.000564665	9.14e-07	0.0234983	0.0568949	9.14e-07	0.305461	0.321259	9.14e-07	0.719386
9.16e-07	0.0590232	4.31529e-08	9.16e-07	0.0312187	3.70066e-07	9.16e-07	0.0187269	3.4455e-05	9.16e-07	0.0176239	0.000200718		9.16e-07	0.0238444	2.07012e-07	9.16e-07	0.0101038	9.78514e-06	9.16e-07	0.0061453	0.00071969	9.16e-07	0.00825359	0.00206041		9.16e-07	0.0335517	7.97712e-07	9.16e-07	0.00749366	0.00012997	9.16e-07	0.00659318	0.00457124	9.16e-07	0.0255919	0.0449958		9.16e-07	0.0283875	0.00101248	9.16e-07	0.0343067	0.0803412	9.16e-07	0.390641	0.39391	9.16e-07	0.786337
9.18e-07	0.0647303	6.14741e-08	9.18e-07	0.0277862	5.14356e-07	9.18e-07	0.0187395	4.51427e-05	9.18e-07	0.0193278	0.000256066		9.18e-07	0.0258322	3.32015e-07	9.18e-07	0.0100037	1.46828e-05	9.18e-07	0.00823305	0.000992274	9.18e-07	0.00821953	0.00276987		9.18e-07	0.0208276	1.66975e-06	9.18e-07	0.00675712	0.000232488	9.18e-07	0.00689224	0.00711293	9.18e-07	0.0446172	0.0621481		9.18e-07	0.0219936	0.0017653	9.18e-07	0.0528041	0.110585	9.18e-07	0.482886	0.472083	9.18e-07	0.845837
9.2e-07	0.0717741	8.71047e-08	9.2e-07	0.0318089	7.11163e-07	9.2e-07	0.0190346	5.8854e-05	9.2e-07	0.0191756	0.000325113		9.2e-07	0.0240892	5.27321e-07	9.2e-07	0.0100654	2.18249e-05	9.2e-07	0.00847132	0.00135582	9.2e-07	0.00820463	0.00369078		9.2e-07	0.0201357	3.41158e-06	9.2e-07	0.000241849	0.000406322	9.2e-07	-0.00146361	0.0108256	9.2e-07	0.0539124	0.084082		9.2e-07	0.0234401	0.00299422	9.2e-07	0.0763917	0.148459	9.2e-07	0.575256	0.553429	9.2e-07	0.895758
9.22e-07	0.0595041	1.22768e-07	9.22e-07	0.031973	9.78186e-07	9.22e-07	0.0184855	7.63561e-05	9.22e-07	0.0201148	0.00041083		9.22e-07	0.0250586	8.29468e-07	9.22e-07	0.0100204	3.21401e-05	9.22e-07	0.0100802	0.00183616	9.22e-07	0.00869213	0.00487511		9.22e-07	0.0202119	6.80606e-06	9.22e-07	0.00584285	0.000694073	9.22e-07	0.00783695	0.0161217	9.22e-07	0.0745349	0.111478		9.22e-07	0.00107887	0.0049429	9.22e-07	0.113667	0.194502	9.22e-07	0.661126	0.635167	9.22e-07	0.937661
9.24e-07	0.0608124	1.72127e-07	9.24e-07	0.0342298	1.33859e-06	9.24e-07	0.019938	9.85864e-05	9.24e-07	0.0221881	0.000516726		9.24e-07	0.0272472	1.29236e-06	9.24e-07	0.0110096	4.68971e-05	9.24e-07	0.00839111	0.00246494	9.24e-07	0.0107954	0.00638422		9.24e-07	0.0188398	1.32622e-05	9.24e-07	0.00745884	0.00115918	9.24e-07	0.0115148	0.0235008	9.24e-07	0.108975	0.144903		9.24e-07	0.0384915	0.00794535	9.24e-07	0.16328	0.248843	9.24e-07	0.749054	0.714293	9.24e-07	0.970042
9.26e-07	0.0794897	2.40083e-07	9.26e-07	0.0329136	1.82251e-06	9.26e-07	0.0204388	0.000126684	9.26e-07	-0.00444356	0.000646924		9.26e-07	0.0252888	1.9947e-06	9.26e-07	0.0107344	6.7811e-05	9.26e-07	0.00906344	0.00328051	9.26e-07	0.0109956	0.00828974		9.26e-07	0.0207543	2.52498e-05	9.26e-07	0.00646763	0.00189347	9.26e-07	0.0098967	0.0335455	9.26e-07	0.152396	0.184744		9.26e-07	0.0405678	0.0124417	9.26e-07	0.226844	0.311094	9.26e-07	0.823683	0.787824	9.26e-07	0.989722
9.28e-07	0.0790371	3.33154e-07	9.28e-07	0.0327479	2.46898e-06	9.28e-07	0.0207787	0.000162025	9.28e-07	0.0182958	0.000806246		9.28e-07	0.00642868	3.05022e-06	9.28e-07	0.0104925	9.71763e-05	9.28e-07	0.0100377	0.00432878	9.28e-07	0.0100312	0.0106742		9.28e-07	0.0219387	4.6985e-05	9.28e-07	0.00731777	0.00302602	9.28e-07	0.0209203	0.0469062	9.28e-07	0.20059	0.231138		9.28e-07	0.0507708	0.0189886	9.28e-07	0.304732	0.380296	9.28e-07	0.88329	0.853041	9.28e-07	1
9.3e-07	0.064794	4.59967e-07	9.3e-07	0.0360052	3.32824e-06	9.3e-07	0.0207698	0.000206263	9.3e-07	0.0212229	0.00100029		9.3e-07	0.0245984	4.62163e-06	9.3e-07	0.0104124	0.000138031	9.3e-07	0.0164119	0.00566409	9.3e-07	0.0127114	0.0136313		9.3e-07	0.0226776	8.5479e-05	9.3e-07	0.00776116	0.00473306	9.3e-07	0.0333461	0.0642746	9.3e-07	0.26014	0.283914		9.3e-07	0.0687264	0.0282589	9.3e-07	0.393987	0.454911	9.3e-07	0.929905	0.907708	9.3e-07	0.998637
9.32e-07	0.0725096	6.31875e-07	9.32e-07	0.0378926	4.46464e-06	9.32e-07	0.0208234	0.000261377	9.32e-07	0.0190735	0.00123554		9.32e-07	0.0284517	6.93938e-06	9.32e-07	0.0112848	0.000194356	9.32e-07	0.0097051	0.00734995	9.32e-07	0.0124815	0.0172664		9.32e-07	0.0231642	0.000152089	9.32e-07	0.00784727	0.00724799	9.32e-07	0.0488398	0.0863439	9.32e-07	0.330377	0.342557		9.32e-07	0.0909093	0.0410285	9.32e-07	0.491963	0.532883	9.32e-07	0.963019	0.950233	9.32e-07	0.985981
9.34e-07	0.0588535	8.63741e-07	9.34e-07	0.0353755	5.96014e-06	9.34e-07	0.0204531	0.000329719	9.34e-07	-0.0144629	0.00151943		9.34e-07	0.0253181	1.03266e-05	9.34e-07	0.0115384	0.000271316	9.34e-07	0.00904692	0.00945971	9.34e-07	0.012952	0.0216959		9.34e-07	0.0234134	0.000264735	9.34e-07	0.00801217	0.0108705	9.34e-07	0.0729963	0.113758	9.34e-07	0.400856	0.406192		9.34e-07	0.123681	0.0581432	9.34e-07	0.586898	0.611765	9.34e-07	0.984912	0.979754	9.34e-07	0.963218
9.36e-07	0.0436345	1.17492e-06	9.36e-07	0.0342724	7.91863e-06	9.36e-07	0.0216194	0.00041407	9.36e-07	0.0207478	0.00186048		9.36e-07	0.0292693	1.52317e-05	9.36e-07	0.0117135	0.000375541	9.36e-07	0.00986079	0.012077	9.36e-07	0.0145082	0.0270466		9.36e-07	0.023302	0.000450961	9.36e-07	0.00855633	0.015973	9.36e-07	0.107345	0.147051	9.36e-07	0.475876	0.4736		9.36e-07	0.150434	0.0804674	9.36e-07	0.68352	0.688889	9.36e-07	0.994758	0.996156	9.36e-07	0.935847
9.38e-07	0.0829621	1.59048e-06	9.38e-07	0.0366822	1.04711e-05	9.38e-07	0.0221847	0.000517703	9.38e-07	0.0230085	0.00226835		9.38e-07	0.0286328	2.22713e-05	9.38e-07	0.0117369	0.000515456	9.38e-07	0.0105378	0.015296	9.38e-07	0.0173396	0.0334547		9.38e-07	0.0239441	0.000752	9.38e-07	0.0103299	0.0230028	9.38e-07	0.149379	0.186581	9.38e-07	0.552243	0.543263		9.38e-07	0.214227	0.108812	9.38e-07	0.768196	0.761575	9.38e-07	1	1	9.38e-07	0.904952
9.4e-07	0.0803171	2.14275e-06	9.4e-07	0.0439574	1.37817e-05	9.4e-07	0.0236265	0.00064445	9.4e-07	0.0248424	0.00275398		9.4e-07	0.026929	3.22848e-05	9.4e-07	0.011425	0.000701658	9.4e-07	0.010368	0.0192211	9.4e-07	0.0209863	0.0410638		9.4e-07	0.0249556	0.00122796	9.4e-07	0.0117517	0.0324779	9.4e-07	0.206747	0.232472	9.4e-07	0.629372	0.61344		9.4e-07	0.28054	0.14385	9.4e-07	0.850946	0.827341	9.4e-07	0.99507	0.992414	9.4e-07	0.87028
9.42e-07	0.0843977	2.87314e-06	9.42e-07	0.0385681	1.80555e-05	9.42e-07	0.0233438	0.000798771	9.42e-07	0.0254438	0.00332968		9.42e-07	0.0314579	4.64035e-05	9.42e-07	0.00782015	0.000947344	9.42e-07	0.0105213	0.0239671	9.42e-07	0.0259976	0.0500226		9.42e-07	0.0248324	0.00196417	9.42e-07	0.0115996	0.044974	9.42e-07	0.254003	0.284554	9.42e-07	0.698553	0.682262		9.42e-07	0.351955	0.186021	9.42e-07	0.913619	0.884094	9.42e-07	0.97956	0.974934	9.42e-07	0.828499
9.44e-07	0.0812082	3.83452e-06	9.44e-07	0.0150665	2.3547e-05	9.44e-07	0.02363	0.000985831	9.44e-07	0.026357	0.00400918		9.44e-07	0.0319182	6.61379e-05	9.44e-07	0.01151	0.00126878	9.44e-07	0.0121302	0.0296573	9.44e-07	0.0324332	0.0604824		9.44e-07	0.0264655	0.00307848	9.44e-07	0.0219313	0.0611025	9.44e-07	0.340888	0.342334	9.44e-07	0.760274	0.747844		9.44e-07	0.429052	0.235444	9.44e-07	0.954658	0.930276	9.44e-07	0.953687	0.949341	9.44e-07	0.78476
9.46e-07	0.0811304	5.09396e-06	9.46e-07	0.0206357	3.05704e-05	9.46e-07	0.0238536	0.00121158	9.46e-07	0.026589	0.00480779		9.46e-07	0.0321287	9.34854e-05	9.46e-07	0.0128829	0.0016858	9.46e-07	0.0135385	0.0364231	9.46e-07	0.0398246	0.0725929		9.46e-07	0.0292008	0.00472927	9.46e-07	0.0352587	0.0814782	9.46e-07	0.420525	0.404975	9.46e-07	0.818594	0.808396		9.46e-07	0.508979	0.291844	9.46e-07	0.983461	0.964952	9.46e-07	0.927716	0.9175	9.46e-07	0.740086
9.48e-07	-0.541216	6.73619e-06	9.48e-07	0.041617	3.95121e-05	9.48e-07	0.0246246	0.00148285	9.48e-07	0.027324	0.00574239		9.48e-07	0.0326918	0.000131062	9.48e-07	0.0128729	0.00222235	9.48e-07	0.0171667	0.0444015	9.48e-07	0.0505327	0.0864987		9.48e-07	0.0286585	0.0071235	9.48e-07	0.0525435	0.106677	9.48e-07	0.507817	0.471314	9.48e-07	0.868428	0.862328		9.48e-07	0.593049	0.354508	9.48e-07	1	0.987834	9.48e-07	0.896815	0.881226	9.48e-07	0.69909
9.5e-07	0.0389669	8.86765e-06	9.5e-07	0.0836002	5.08446e-05	9.5e-07	0.0250343	0.00180741	9.5e-07	0.0272015	0.00683158		9.5e-07	0.0330443	0.000182261	9.5e-07	0.0136336	0.00290708	9.5e-07	0.0156475	0.0537329	9.5e-07	0.0635507	0.102335		9.5e-07	0.0316753	0.0105238	9.5e-07	0.0762081	0.137188	9.5e-07	0.589979	0.539901	9.5e-07	0.90973	0.908341		9.5e-07	0.672573	0.422284	9.5e-07	0.994887	0.999239	9.5e-07	0.860968	0.842177	9.5e-07	0.655562
9.52e-07	0.0869436	1.16215e-05	9.52e-07	0.0363176	6.51431e-05	9.52e-07	0.0256174	0.00219408	9.52e-07	0.0258001	0.00809566		9.52e-07	0.0363688	0.000251443	9.52e-07	0.0141156	0.00377381	9.52e-07	0.0215569	0.0645585	9.52e-07	0.0789594	0.120222		9.52e-07	0.033965	0.0152536	9.52e-07	0.114303	0.173359	9.52e-07	0.671522	0.60907	9.52e-07	0.945713	0.945485		9.52e-07	0.741918	0.493613	9.52e-07	0.984729	1	9.52e-07	0.82592	0.80179	9.52e-07	0.61644
9.54e-07	0.0977992	1.51634e-05	9.54e-07	0.0449437	8.3104e-05	9.54e-07	0.0270001	0.00265282	9.54e-07	0.0290446	0.0095567		9.54e-07	0.0495395	0.000344159	9.54e-07	0.0137303	0.00486217	9.54e-07	0.0296178	0.0770162	9.54e-07	0.0987642	0.14026		9.54e-07	0.037149	0.0216986	9.54e-07	0.160577	0.215346	9.54e-07	0.743413	0.677028	9.54e-07	0.971987	0.973198		9.54e-07	0.80112	0.566615	9.54e-07	0.96542	0.991339	9.54e-07	0.786916	0.761242	9.54e-07	0.579922
9.56e-07	0.0830752	1.96984e-05	9.56e-07	0.0475366	0.000105567	9.56e-07	0.0485087	0.0031948	9.56e-07	0.0312924	0.0112386		9.56e-07	0.0354043	0.00046741	9.56e-07	0.0146511	0.006218	9.56e-07	0.03435	0.0912376	9.56e-07	0.121522	0.162528		9.56e-07	0.0430273	0.0303038	9.56e-07	0.217278	0.263068	9.56e-07	0.808606	0.741957	9.56e-07	0.989487	0.991305		9.56e-07	0.851547	0.639209	9.56e-07	0.939839	0.974727	9.56e-07	0.746937	0.721446	9.56e-07	0.539825
9.58e-07	0.0820427	2.54796e-05	9.58e-07	0.0482831	0.000133538	9.58e-07	0.0352089	0.0038325	9.58e-07	0.0371819	0.0131668		9.58e-07	0.0336171	0.000629937	9.58e-07	0.0153067	0.00789384	9.58e-07	0.0437272	0.107343	9.58e-07	0.147517	0.187072		9.58e-07	0.0508699	0.0415635	9.58e-07	0.284722	0.316174	9.58e-07	0.863593	0.802126	9.58e-07	0.998657	1		9.58e-07	0.893652	0.70925	9.58e-07	0.909997	0.951748	9.58e-07	0.714125	0.683063	9.58e-07	0.505993
9.6e-07	0.0946238	3.2817e-05	9.6e-07	0.0619687	0.000168221	9.6e-07	0.0296941	0.00457977	9.6e-07	0.0347875	0.0153689		9.6e-07	0.0599488	0.000842563	9.6e-07	0.0155586	0.00994918	9.6e-07	0.0544868	0.125439	9.6e-07	0.178986	0.213907		9.6e-07	0.0618231	0.0560046	9.6e-07	0.356555	0.374026	9.6e-07	0.908755	0.855988	9.6e-07	1	0.999796		9.6e-07	0.926764	0.774681	9.6e-07	0.877344	0.923972	9.6e-07	0.677319	0.646537	9.6e-07	0.474286
9.62e-07	0.102177	4.20892e-05	9.62e-07	0.0744912	0.000211042	9.62e-07	0.0290555	0.00545192	9.62e-07	0.0377573	0.0178737		9.62e-07	0.0376173	0.00111855	9.62e-07	0.0159072	0.0124506	9.62e-07	0.0705707	0.14561	9.62e-07	0.212918	0.243009		9.62e-07	0.0743332	0.0741618	9.62e-07	0.43448	0.43571	9.62e-07	0.944781	0.902266	9.62e-07	0.996171	0.991466		9.62e-07	0.952285	0.833673	9.62e-07	0.846155	0.892862	9.62e-07	0.641919	0.612124	9.62e-07	0.443918
9.64e-07	0.0991004	5.37565e-05	9.64e-07	0.0538649	0.00026369	9.64e-07	0.030034	0.00646577	9.64e-07	0.0397396	0.0207118		9.64e-07	0.0385133	0.00147401	9.64e-07	0.016878	0.015472	9.64e-07	0.0896294	0.167919	9.64e-07	0.251789	0.274316		9.64e-07	0.100069	0.0965461	9.64e-07	0.517605	0.500054	9.64e-07	0.972314	0.940021	9.64e-07	0.983257	0.975973		9.64e-07	0.915485	0.884743	9.64e-07	0.812969	0.859706	9.64e-07	0.607239	0.579936	9.64e-07	0.420156
9.66e-07	0.100656	6.83752e-05	9.66e-07	0.0527681	0.000328152	9.66e-07	0.0311627	0.0076397	9.66e-07	0.0421749	0.0239152		9.66e-07	0.0431108	0.00192831	9.66e-07	0.0170465	0.0190938	9.66e-07	0.111856	0.192399	9.66e-07	0.290283	0.307721		9.66e-07	0.127883	0.123606	9.66e-07	0.595824	0.565689	9.66e-07	0.990422	0.968686	9.66e-07	0.966352	0.954397		9.66e-07	0.975862	0.926831	9.66e-07	0.781243	0.82558	9.66e-07	0.574886	0.549977	9.66e-07	0.391886
9.68e-07	0.101604	8.66155e-05	9.68e-07	0.0546619	0.000406756	9.68e-07	0.0319211	0.00899371	9.68e-07	0.0453934	0.0275171		9.68e-07	0.0521639	0.00250454	9.68e-07	0.0178389	0.0234034	9.68e-07	0.134149	0.219052	9.68e-07	0.33577	0.343074		9.68e-07	0.164155	0.155689	9.68e-07	0.670365	0.631107	9.68e-07	0.998344	0.98807	9.68e-07	0.943635	0.927867		9.68e-07	0.993802	0.959339	9.68e-07	0.753382	0.791336	9.68e-07	0.545506	0.52217	9.68e-07	0.368394
9.7e-07	0.111363	0.00010928	9.7e-07	0.0546272	0.000502215	9.7e-07	0.0329014	0.0105494	9.7e-07	0.0483261	0.0315519		9.7e-07	0.0480462	0.00322997	9.7e-07	0.0204645	0.0284935	9.7e-07	0.16728	0.247845	9.7e-07	0.383378	0.380182		9.7e-07	0.209053	0.192997	9.7e-07	0.740782	0.694748	9.7e-07	1	0.998345	9.7e-07	0.916187	0.897504		9.7e-07	0.997946	0.982127	9.7e-07	0.726626	0.757611	9.7e-07	0.518356	0.496391	9.7e-07	0.346574
9.72e-07	0.101724	0.000137327	9.72e-07	0.0576588	0.000617679	9.72e-07	0.0344612	0.01233	9.72e-07	0.0529849	0.0360547		9.72e-07	0.0454463	0.00413643	9.72e-07	0.02098	0.0344619	9.72e-07	0.199464	0.278707	9.72e-07	0.432395	0.41881		9.72e-07	0.261743	0.235548	9.72e-07	0.805515	0.755082	9.72e-07	0.99637	1	9.72e-07	0.885323	0.86437		9.72e-07	0.999855	0.995473	9.72e-07	0.701591	0.724847	9.72e-07	0.49253	0.472486	9.72e-07	0.327015
9.74e-07	0.112495	0.000171892	9.74e-07	0.0599392	0.000756785	9.74e-07	0.0356079	0.0143602	9.74e-07	0.0571037	0.0410614		9.74e-07	0.047537	0.0052608	9.74e-07	0.0220742	0.0414095	9.74e-07	0.241259	0.311529	9.74e-07	0.481512	0.458683		9.74e-07	0.322461	0.283153	9.74e-07	0.858511	0.810698	9.74e-07	0.98368	0.993781	9.74e-07	0.852835	0.829433		9.74e-07	1	1	9.74e-07	0.676965	0.693328	9.74e-07	0.468185	0.450286	9.74e-07	0.308833
9.76e-07	0.116349	0.000214322	9.76e-07	0.0571601	0.000923716	9.76e-07	0.0366471	0.0166666	9.76e-07	0.0623324	0.0466078		9.76e-07	0.0469592	0.00664537	9.76e-07	0.0247416	0.0494395	9.76e-07	0.283507	0.346162	9.76e-07	0.530763	0.499489		9.76e-07	0.389831	0.335391	9.76e-07	0.906535	0.860373	9.76e-07	0.973936	0.980627	9.76e-07	0.816963	0.793548		9.76e-07	0.996138	0.99659	9.76e-07	0.652838	0.663205	9.76e-07	0.447446	0.429622	9.76e-07	0.292686
9.78e-07	0.118506	0.000266197	9.78e-07	0.0443977	0.00112326	9.78e-07	0.0388492	0.0192769	9.78e-07	0.0693801	0.0527299		9.78e-07	0.0463227	0.00833811	9.78e-07	0.026825	0.0586547	9.78e-07	0.328647	0.382416	9.78e-07	0.579414	0.540888		9.78e-07	0.461579	0.391608	9.78e-07	0.94264	0.903136	9.78e-07	0.948641	0.961592	9.78e-07	0.781495	0.757439		9.78e-07	0.990422	0.986292	9.78e-07	0.631329	0.634536	9.78e-07	0.427545	0.410333	9.78e-07	0.27797
9.8e-07	0.126971	0.000329372	9.8e-07	0.0625999	0.00136086	9.8e-07	0.0399743	0.0222204	9.8e-07	0.074477	0.0594633		9.8e-07	0.0530892	0.0103929	9.8e-07	0.0312472	0.069156	9.8e-07	0.374729	0.420067	9.8e-07	0.627626	0.582513		9.8e-07	0.534305	0.450932	9.8e-07	0.969007	0.938308	9.8e-07	0.924265	0.937783	9.8e-07	0.744921	0.721701		9.8e-07	0.98466	0.970232	9.8e-07	0.609107	0.607306	9.8e-07	0.407285	0.392265	9.8e-07	0.264261
9.82e-07	0.114298	0.000406008	9.82e-07	0.0648251	0.00164272	9.82e-07	0.0422175	0.0255276	9.82e-07	0.0808361	0.0668427		9.82e-07	0.0532753	0.0128697	9.82e-07	0.0417147	0.08104	9.82e-07	0.423932	0.458855	9.82e-07	0.674018	0.623982		9.82e-07	0.607049	0.512301	9.82e-07	0.985394	0.965514	9.82e-07	0.900164	0.910293	9.82e-07	0.709611	0.6868		9.82e-07	0.977548	0.949535	9.82e-07	0.587275	0.581459	9.82e-07	0.411293	0.375283	9.82e-07	0.251843
9.84e-07	0.126349	0.000498617	9.84e-07	0.0673327	0.0019758	9.84e-07	0.0447701	0.02923	9.84e-07	0.0888935	0.0749015		9.84e-07	0.0556157	0.0158344	9.84e-07	0.0437698	0.0943961	9.84e-07	0.474375	0.498487	9.84e-07	0.720178	0.664901		9.84e-07	0.681986	0.574507	9.84e-07	0.997226	0.984685	9.84e-07	0.871038	0.880156	9.84e-07	0.676413	0.653091		9.84e-07	0.966617	0.925264	9.84e-07	0.565077	0.556911	9.84e-07	0.374548	0.359262	9.84e-07	0.239654
9.86e-07	0.134213	0.0006101	9.86e-07	0.0690498	0.00236796	9.86e-07	0.0475803	0.0333601	9.86e-07	0.0977825	0.0836717		9.86e-07	0.0584065	0.0193586	9.86e-07	0.0537802	0.109304	9.86e-07	0.525014	0.538648	9.86e-07	0.762306	0.704874		9.86e-07	0.748541	0.636256	9.86e-07	1	0.996031	9.86e-07	0.847567	0.848309	9.86e-07	0.643224	0.620821		9.86e-07	0.952737	0.898381	9.86e-07	0.544062	0.533567	9.86e-07	0.356508	0.344097	9.86e-07	0.227978
9.88e-07	0.14475	0.0007438	9.88e-07	0.0707826	0.00282795	9.88e-07	0.0507035	0.0379513	9.88e-07	0.108522	0.0931829		9.88e-07	0.0603699	0.0235195	9.88e-07	0.0655038	0.125832	9.88e-07	0.57466	0.578998	9.88e-07	0.801518	0.743513		9.88e-07	0.804976	0.696229	9.88e-07	0.99764	1	9.88e-07	0.819841	0.815567	9.88e-07	0.611721	0.590153		9.88e-07	0.942254	0.869715	9.88e-07	0.525414	0.51133	9.88e-07	0.340203	0.329693	9.88e-07	0.217084
9.9e-07	0.136674	0.000903544	9.9e-07	0.0721224	0.00336556	9.9e-07	0.0540736	0.0430371	9.9e-07	0.119644	0.103463		9.9e-07	0.0671462	0.028399	9.9e-07	0.0819748	0.144033	9.9e-07	0.623422	0.619188	9.9e-07	0.836902	0.780442		9.9e-07	0.854864	0.753148	9.9e-07	0.9902	0.997233	9.9e-07	0.792637	0.782614	9.9e-07	0.582216	0.561173		9.9e-07	0.92576	0.839962	9.9e-07	0.505454	0.490107	9.9e-07	0.323928	0.315972	9.9e-07	0.205379
9.92e-07	0.133372	0.0010937	9.92e-07	0.0696321	0.0039916	9.92e-07	0.0591181	0.0486513	9.92e-07	0.138016	0.114535		9.92e-07	0.0756557	0.0340829	9.92e-07	0.101243	0.163943	9.92e-07	0.672421	0.658857	9.92e-07	0.869799	0.81531		9.92e-07	0.897337	0.805843	9.92e-07	0.978543	0.988502	9.92e-07	0.763208	0.749998	9.92e-07	0.552728	0.53391		9.92e-07	0.91037	0.809679	9.92e-07	0.485874	0.46981	9.92e-07	0.316798	0.302866	9.92e-07	0.197871
9.94e-07	0.14695	0.00131924	9.94e-07	0.0758452	0.004718	9.94e-07	0.0640104	0.0548276	9.94e-07	0.188105	0.126421		9.94e-07	0.0815997	0.0406602	9.94e-07	0.128063	0.185577	9.94e-07	0.723537	0.697648	9.94e-07	0.899577	0.847791		9.94e-07	0.931498	0.853301	9.94e-07	0.963356	0.974661	9.94e-07	0.734391	0.718138	9.94e-07	0.526284	0.508347		9.94e-07	0.923378	0.7793	9.94e-07	0.467275	0.450364	9.94e-07	0.297174	0.290318	9.94e-07	0.188114
9.96e-07	0.147438	0.00158576	9.96e-07	0.0786212	0.00555787	9.96e-07	0.0671372	0.0615993	9.96e-07	0.160042	0.139137		9.96e-07	0.0924496	0.0482214	9.96e-07	0.157913	0.20893	9.96e-07	0.762173	0.735209	9.96e-07	0.925111	0.877596		9.96e-07	0.958447	0.894712	9.96e-07	0.946489	0.956591	9.96e-07	0.707852	0.68734	9.96e-07	0.501105	0.484431		9.96e-07	0.873182	0.74915	9.96e-07	0.449648	0.431703	9.96e-07	0.28359	0.278282	9.96e-07	0.180281
9.98e-07	0.124079	0.0018996	9.98e-07	0.0792145	0.00652553	9.98e-07	0.0758433	0.0689988	9.98e-07	0.174821	0.152698		9.98e-07	0.0983446	0.0568573	9.98e-07	0.193417	0.233975	9.98e-07	0.80131	0.771201	9.98e-07	0.946423	0.904479		9.98e-07	0.978181	0.929495	9.98e-07	0.927196	0.935153	9.98e-07	0.679434	0.657804	9.98e-07	0.478258	0.462087		9.98e-07	0.850677	0.719464	9.98e-07	0.4321	0.413768	9.98e-07	0.271049	0.266717	9.98e-07	0.172454
1e-06	0.148216	0.00226784	1e-06	0.0682512	0.00763655	1e-06	0.0846031	0.0770574	1e-06	0.1906	0.16711		1e-06	0.112186	0.0666574	1e-06	0.229959	0.260658	1e-06	0.83799	0.805309	1e-06	0.962202	0.928234		1e-06	0.989293	0.957313	1e-06	0.905688	0.911158	1e-06	0.65967	0.629649	1e-06	0.456492	0.44122		1e-06	0.828211	0.690406	1e-06	0.413799	0.396511	1e-06	0.260021	0.255592	1e-06	0.164599
1.002e-06	0.160988	0.0026984	1.002e-06	0.0785817	0.00890777	1.002e-06	0.0921321	0.0858047	1.002e-06	0.208703	0.182377		1.002e-06	0.117636	0.0777077	1.002e-06	0.276262	0.288902	1.002e-06	0.871772	0.837242	1.002e-06	0.977	0.948706		1.002e-06	0.995497	0.978062	1.002e-06	0.883841	0.885339	1.002e-06	0.625853	0.602926	1.002e-06	0.435418	0.42173		1.002e-06	0.808527	0.662083	1.002e-06	0.39714	0.379892	1.002e-06	0.246534	0.244878	1.002e-06	0.156694
1.004e-06	0.152961	0.00320007	1.004e-06	0.0857748	0.0103574	1.004e-06	0.101167	0.0952686	1.004e-06	0.224196	0.198498		1.004e-06	0.0983446	0.0900892	1.004e-06	0.320179	0.318606	1.004e-06	0.902456	0.866743	1.004e-06	0.988081	0.965788		1.004e-06	0.999038	0.991861	1.004e-06	0.860504	0.858335	1.004e-06	0.598757	0.577632	1.004e-06	0.415176	0.403509		1.004e-06	0.78798	0.634561	1.004e-06	0.380386	0.363876	1.004e-06	0.235075	0.234553	1.004e-06	0.149605
1.006e-06	0.156221	0.00378259	1.006e-06	0.0865765	0.0120047	1.006e-06	0.11136	0.105474	1.006e-06	0.243809	0.215464		1.006e-06	0.159708	0.103875	1.006e-06	0.369227	0.349643	1.006e-06	0.926122	0.89359	1.006e-06	0.994844	0.979423		1.006e-06	1	0.999019	1.006e-06	0.837868	0.830683	1.006e-06	0.577468	0.553728	1.006e-06	0.395478	0.38645		1.006e-06	0.768353	0.607876	1.006e-06	0.364191	0.348434	1.006e-06	0.224454	0.224599	1.006e-06	0.142506
1.008e-06	0.149765	0.00445669	1.008e-06	0.0889374	0.0138706	1.008e-06	0.122601	0.116445	1.008e-06	0.262514	0.233264		1.008e-06	0.181619	0.11913	1.008e-06	0.416817	0.381865	1.008e-06	0.948502	0.917601	1.008e-06	1	0.989601		1.008e-06	0.997068	1	1.008e-06	0.813963	0.802822	1.008e-06	0.554839	0.531148	1.008e-06	0.377548	0.370449		1.008e-06	0.743995	0.582045	1.008e-06	0.347815	0.333541	1.008e-06	0.21384	0.214999	1.008e-06	0.135815
1.01e-06	0.11596	0.00523412	1.01e-06	0.0901542	0.0159771	1.01e-06	0.131284	0.128199	1.01e-06	0.282222	0.251878		1.01e-06	0.205243	0.135906	1.01e-06	0.465299	0.4151	1.01e-06	0.967471	0.938638	1.01e-06	0.998295	0.996362		1.01e-06	0.990697	0.995383	1.01e-06	0.789216	0.775095	1.01e-06	0.532043	0.509811	1.01e-06	0.359603	0.355406		1.01e-06	0.721677	0.55707	1.01e-06	0.332417	0.319177	1.01e-06	0.205176	0.20574	1.01e-06	0.129647
1.012e-06	0.158378	0.00612775	1.012e-06	0.0912163	0.0183473	1.012e-06	0.146848	0.140754	1.012e-06	0.303177	0.271282		1.012e-06	0.225258	0.154243	1.012e-06	0.511241	0.449158	1.012e-06	0.979507	0.956605	1.012e-06	0.998825	0.999788		1.012e-06	0.975329	0.985821	1.012e-06	0.766097	0.747759	1.012e-06	0.511117	0.489626	1.012e-06	0.343773	0.341229		1.012e-06	0.697605	0.532944	1.012e-06	0.318096	0.305323	1.012e-06	0.193146	0.19681	1.012e-06	0.123809
1.014e-06	0.170804	0.00715153	1.014e-06	0.0933057	0.0210057	1.014e-06	0.161936	0.154121	1.014e-06	0.326115	0.291445		1.014e-06	0.250209	0.174163	1.014e-06	0.557429	0.483834	1.014e-06	0.988601	0.971449	1.014e-06	0.992939	1		1.014e-06	0.972696	0.972005	1.014e-06	0.744719	0.720999	1.014e-06	0.488846	0.470502	1.014e-06	0.328192	0.327833		1.014e-06	0.675907	0.509655	1.014e-06	0.305092	0.291963	1.014e-06	0.184732	0.188198	1.014e-06	0.118247
1.016e-06	0.178696	0.00832059	1.016e-06	0.054209	0.0239775	1.016e-06	0.177161	0.168309	1.016e-06	0.348051	0.312331		1.016e-06	0.279156	0.195673	1.016e-06	0.597608	0.518907	1.016e-06	0.994751	0.983161	1.016e-06	0.991108	0.997156		1.016e-06	0.961977	0.954626	1.016e-06	0.722489	0.694938	1.016e-06	0.470579	0.452346	1.016e-06	0.31372	0.31514		1.016e-06	0.660442	0.487189	1.016e-06	0.291782	0.279082	1.016e-06	0.176771	0.179895	1.016e-06	0.110207
1.018e-06	0.179708	0.0096512	1.018e-06	0.085505	0.0272894	1.018e-06	0.193425	0.18332	1.018e-06	0.369295	0.333896		1.018e-06	0.310956	0.218761	1.018e-06	0.635768	0.554149	1.018e-06	0.998601	0.991771	1.018e-06	0.977579	0.991444		1.018e-06	0.949546	0.934353	1.018e-06	0.697637	0.669651	1.018e-06	0.452711	0.435074	1.018e-06	0.299833	0.303079		1.018e-06	0.629249	0.465527	1.018e-06	0.278193	0.266667	1.018e-06	0.168242	0.171892	1.018e-06	0.1069
1.02e-06	0.170712	0.0111608	1.02e-06	0.10003	0.0309684	1.02e-06	0.209488	0.199153	1.02e-06	0.384379	0.356094		1.02e-06	0.336832	0.243394	1.02e-06	0.677909	0.589324	1.02e-06	0.998009	0.99735	1.02e-06	0.968855	0.983076		1.02e-06	0.937168	0.911806	1.02e-06	0.673918	0.645175	1.02e-06	0.430515	0.418604	1.02e-06	0.28907	0.291589		1.02e-06	0.610232	0.444652	1.02e-06	0.264881	0.254706	1.02e-06	0.159028	0.164182	1.02e-06	0.101987
1.022e-06	0.180259	0.0128681	1.022e-06	0.101285	0.0350425	1.022e-06	0.225909	0.215803	1.022e-06	0.434005	0.378871		1.022e-06	0.369539	0.269519	1.022e-06	0.716094	0.624194	1.022e-06	1	1	1.022e-06	0.958217	0.972285		1.022e-06	0.923069	0.887549	1.022e-06	0.650022	0.621519	1.022e-06	0.415156	0.402865	1.022e-06	0.273729	0.280616		1.022e-06	0.582965	0.424545	1.022e-06	0.252012	0.243186	1.022e-06	0.151913	0.156757	1.022e-06	0.0973112
1.024e-06	0.187713	0.0147929	1.024e-06	0.103993	0.0395402	1.024e-06	0.241889	0.233257	1.024e-06	0.440356	0.402169		1.024e-06	0.403362	0.297064	1.024e-06	0.753505	0.658523	1.024e-06	0.995464	0.999856	1.024e-06	0.936884	0.959316		1.024e-06	0.904273	0.862075	1.024e-06	0.628566	0.598675	1.024e-06	0.39506	0.387792	1.024e-06	0.261581	0.27011		1.024e-06	0.548082	0.405189	1.024e-06	0.237071	0.232098	1.024e-06	0.146242	0.149609	1.024e-06	0.091133
1.026e-06	0.193866	0.016956	1.026e-06	0.106073	0.0444902	1.026e-06	0.263259	0.251499	1.026e-06	0.461351	0.425925		1.026e-06	0.426384	0.325934	1.026e-06	0.763284	0.69208	1.026e-06	0.988875	0.997079	1.026e-06	0.928098	0.944425		1.026e-06	0.891092	0.835807	1.026e-06	0.60601	0.57662	1.026e-06	0.377102	0.373327	1.026e-06	0.250549	0.260031		1.026e-06	0.536061	0.386564	1.026e-06	0.228478	0.221429	1.026e-06	0.138079	0.142732	1.026e-06	0.0890753
1.028e-06	0.200457	0.0193795	1.028e-06	0.110657	0.0499214	1.028e-06	0.280063	0.270506	1.028e-06	0.484116	0.450071		1.028e-06	0.483287	0.356013	1.028e-06	0.803122	0.724643	1.028e-06	0.963553	0.991851	1.028e-06	0.91469	0.927868		1.028e-06	0.871343	0.809098	1.028e-06	0.583948	0.555325	1.028e-06	0.36105	0.359421	1.028e-06	0.239157	0.250343		1.028e-06	0.518874	0.368653	1.028e-06	0.217874	0.211169	1.028e-06	0.130785	0.136118	1.028e-06	0.0818861
1.03e-06	0.182939	0.0220864	1.03e-06	0.10763	0.0558626	1.03e-06	0.302214	0.29025	1.03e-06	0.506844	0.474536		1.03e-06	0.493398	0.387169	1.03e-06	0.834659	0.756003	1.03e-06	0.97126	0.984371	1.03e-06	0.899269	0.909902		1.03e-06	0.852641	0.782237	1.03e-06	0.561947	0.534756	1.03e-06	0.344923	0.346031	1.03e-06	0.228348	0.241016		1.03e-06	0.499262	0.351436	1.03e-06	0.207203	0.201307	1.03e-06	0.124468	0.129761	1.03e-06	0.0800411
1.032e-06	0.187734	0.0251007	1.032e-06	0.111208	0.0623421	1.032e-06	0.322816	0.310698	1.032e-06	0.529814	0.499246		1.032e-06	0.527906	0.419248	1.032e-06	0.847103	0.785965	1.032e-06	0.962975	0.974848	1.032e-06	0.881742	0.890776		1.032e-06	0.831881	0.755453	1.032e-06	0.540518	0.51488	1.032e-06	0.33056	0.33312	1.032e-06	0.218186	0.232022		1.032e-06	0.479374	0.334896	1.032e-06	0.19593	0.191832	1.032e-06	0.118453	0.123654	1.032e-06	0.076695
1.034e-06	0.203187	0.0284471	1.034e-06	0.12853	0.0693877	1.034e-06	0.34377	0.331811	1.034e-06	0.551256	0.524122		1.034e-06	0.556328	0.452083	1.034e-06	0.866462	0.814354	1.034e-06	0.952807	0.963501	1.034e-06	0.867187	0.870732		1.034e-06	0.811077	0.728925	1.034e-06	0.514156	0.495664	1.034e-06	0.304958	0.320655	1.034e-06	0.208098	0.22334		1.034e-06	0.457955	0.319014	1.034e-06	0.186891	0.182735	1.034e-06	0.11263	0.11779	1.034e-06	0.0728485
1.036e-06	0.204601	0.0321511	1.036e-06	0.131228	0.0770264	1.036e-06	0.364259	0.353546	1.036e-06	0.574088	0.549087		1.036e-06	0.587198	0.485491	1.036e-06	0.890276	0.841013	1.036e-06	0.942404	0.950551	1.036e-06	0.850539	0.849998		1.036e-06	0.792583	0.702788	1.036e-06	0.500877	0.477077	1.036e-06	0.298669	0.308611	1.036e-06	0.198695	0.214951		1.036e-06	0.440649	0.303772	1.036e-06	0.177961	0.174004	1.036e-06	0.106532	0.112162	1.036e-06	0.0693969
1.038e-06	0.160952	0.0362389	1.038e-06	0.126155	0.0852837	1.038e-06	0.385411	0.375853	1.038e-06	0.597821	0.574057		1.038e-06	0.612448	0.519278	1.038e-06	0.910203	0.865808	1.038e-06	0.932119	0.936216	1.038e-06	0.833581	0.828786		1.038e-06	0.771096	0.677142	1.038e-06	0.480156	0.459091	1.038e-06	0.286196	0.296964	1.038e-06	0.19056	0.206838		1.038e-06	0.421832	0.289152	1.038e-06	0.16917	0.16563	1.038e-06	0.100909	0.106764	1.038e-06	0.0659333
1.04e-06	0.176355	0.040737	1.04e-06	0.126319	0.0941838	1.04e-06	0.407648	0.398678	1.04e-06	0.605102	0.59895		1.04e-06	0.642971	0.553243	1.04e-06	0.909186	0.888628	1.04e-06	0.918955	0.920713	1.04e-06	0.816141	0.807293		1.04e-06	0.751171	0.652058	1.04e-06	0.461049	0.441681	1.04e-06	0.274856	0.285694	1.04e-06	0.181152	0.198989		1.04e-06	0.403846	0.275136	1.04e-06	0.160595	0.157601	1.04e-06	0.0960106	0.101589	1.04e-06	0.0628544
1.042e-06	0.196659	0.0456721	1.042e-06	0.130536	0.103749	1.042e-06	0.429655	0.421963	1.042e-06	0.604592	0.623684		1.042e-06	0.669391	0.587175	1.042e-06	0.936752	0.909384	1.042e-06	0.905277	0.904246	1.042e-06	0.798082	0.785695		1.042e-06	0.730898	0.627584	1.042e-06	0.442499	0.424825	1.042e-06	0.262673	0.274786	1.042e-06	0.172918	0.191391		1.042e-06	0.386767	0.261705	1.042e-06	0.152801	0.149907	1.042e-06	0.0924768	0.0966297	1.042e-06	0.0595934
1.044e-06	0.156702	0.0510712	1.044e-06	0.135601	0.114	1.044e-06	0.452262	0.445645	1.044e-06	0.661922	0.648176		1.044e-06	0.690851	0.620864	1.044e-06	0.962265	0.928013	1.044e-06	0.891359	0.887014	1.044e-06	0.782765	0.76415		1.044e-06	0.711011	0.60375	1.044e-06	0.425475	0.408501	1.044e-06	0.259031	0.264225	1.044e-06	0.165256	0.184035		1.044e-06	0.370465	0.248841	1.044e-06	0.145043	0.142539	1.044e-06	0.0875914	0.0918801	1.044e-06	0.0569043
1.046e-06	0.211489	0.0569609	1.046e-06	0.142386	0.124954	1.046e-06	0.476187	0.469658	1.046e-06	0.668806	0.672344		1.046e-06	0.717221	0.654098	1.046e-06	0.962155	0.944474	1.046e-06	0.877875	0.869198	1.046e-06	0.766464	0.742797		1.046e-06	0.69184	0.580576	1.046e-06	0.406926	0.392693	1.046e-06	0.238301	0.253998	1.046e-06	0.15756	0.176912		1.046e-06	0.355517	0.236528	1.046e-06	0.137725	0.135486	1.046e-06	0.0821049	0.0873334	1.046e-06	0.0540075
1.048e-06	0.214848	0.0633675	1.048e-06	0.165933	0.136627	1.048e-06	0.498127	0.493931	1.048e-06	0.693702	0.696107		1.048e-06	0.741908	0.68667	1.048e-06	0.972094	0.958749	1.048e-06	0.864211	0.850968	1.048e-06	0.749101	0.721755		1.048e-06	0.671637	0.55807	1.048e-06	0.390887	0.377384	1.048e-06	0.227511	0.244095	1.048e-06	0.149752	0.170015		1.048e-06	0.341271	0.224746	1.048e-06	0.130822	0.128737	1.048e-06	0.078843	0.0829832	1.048e-06	0.0521047
1.05e-06	0.223264	0.0703169	1.05e-06	0.162802	0.149031	1.05e-06	0.520818	0.518393	1.05e-06	0.727371	0.719386		1.05e-06	0.761728	0.718377	1.05e-06	0.971442	0.970841	1.05e-06	0.855742	0.832479	1.05e-06	0.737558	0.701122		1.05e-06	0.653155	0.536233	1.05e-06	0.374785	0.362561	1.05e-06	0.218143	0.234507	1.05e-06	0.143264	0.163336		1.05e-06	0.325969	0.213478	1.05e-06	0.124397	0.122283	1.05e-06	0.074177	0.0788228	1.05e-06	0.04995
1.052e-06	0.314005	0.0778339	1.052e-06	0.165813	0.162174	1.052e-06	0.544747	0.542968	1.052e-06	0.748697	0.742104		1.052e-06	0.787682	0.749027	1.052e-06	0.973897	0.980772	1.052e-06	0.83482	0.813868	1.052e-06	0.716832	0.680982		1.052e-06	0.634324	0.515062	1.052e-06	0.351848	0.34821	1.052e-06	0.208575	0.225224	1.052e-06	0.113402	0.156871		1.052e-06	0.307239	0.202708	1.052e-06	0.117987	0.116113	1.052e-06	0.0712891	0.074846	1.052e-06	0.0471825
1.054e-06	0.254813	0.0859424	1.054e-06	0.164824	0.176063	1.054e-06	0.567745	0.567579	1.054e-06	0.768636	0.76419		1.054e-06	0.81279	0.778438	1.054e-06	0.982326	0.988585	1.054e-06	0.819623	0.795255	1.054e-06	0.700425	0.661397		1.054e-06	0.614863	0.494552	1.054e-06	0.343043	0.334319	1.054e-06	0.198518	0.21624	1.054e-06	0.127239	0.150613		1.054e-06	0.296648	0.192417	1.054e-06	0.111809	0.110219	1.054e-06	0.0693763	0.0710464	1.054e-06	0.0478208
1.056e-06	0.24791	0.0946648	1.056e-06	0.179604	0.190698	1.056e-06	0.590916	0.592147	1.056e-06	0.787554	0.785571		1.056e-06	0.812202	0.806443	1.056e-06	0.994242	0.994336	1.056e-06	0.80569	0.776747	1.056e-06	0.68274	0.642418		1.056e-06	0.59716	0.474692	1.056e-06	0.328248	0.320879	1.056e-06	0.179392	0.207546	1.056e-06	0.124609	0.144558		1.056e-06	0.284723	0.182589	1.056e-06	0.106323	0.104589	1.056e-06	0.0642016	0.0674178	1.056e-06	0.0440356
1.058e-06	0.237521	0.104022	1.058e-06	0.192102	0.206079	1.058e-06	0.614215	0.616594	1.058e-06	0.799743	0.806184		1.058e-06	0.852532	0.832891	1.058e-06	1	0.998098	1.058e-06	0.791128	0.758433	1.058e-06	0.667193	0.624078		1.058e-06	0.579643	0.455473	1.058e-06	0.313786	0.307878	1.058e-06	0.180062	0.199137	1.058e-06	0.119046	0.138701		1.058e-06	0.272514	0.173208	1.058e-06	0.101268	0.0992157	1.058e-06	0.061396	0.063954	1.058e-06	0.0408477
1.06e-06	0.308256	0.114033	1.06e-06	0.204181	0.222197	1.06e-06	0.637496	0.640839	1.06e-06	0.823186	0.825964		1.06e-06	0.868327	0.857647	1.06e-06	0.995943	0.999955	1.06e-06	0.777099	0.740388	1.06e-06	0.650533	0.606399		1.06e-06	0.56058	0.436884	1.06e-06	0.299955	0.295307	1.06e-06	0.171127	0.191006	1.06e-06	0.113623	0.133037		1.06e-06	0.261349	0.164257	1.06e-06	0.0960685	0.0940884	1.06e-06	0.058543	0.060649	1.06e-06	0.0378641
1.062e-06	0.271248	0.124714	1.062e-06	0.215411	0.239043	1.062e-06	0.660488	0.664804	1.062e-06	0.841635	0.844857		1.062e-06	0.888945	0.880595	1.062e-06	0.997506	1	1.062e-06	0.758262	0.72267	1.062e-06	0.63413	0.58939		1.062e-06	0.543089	0.418913	1.062e-06	0.28837	0.283155	1.062e-06	0.164011	0.183146	1.062e-06	0.108605	0.127563		1.062e-06	0.24868	0.15572	1.062e-06	0.0893343	0.0891984	1.062e-06	0.0954694	0.0574969	1.062e-06	0.0366966
1.064e-06	0.261199	0.13608	1.064e-06	0.24841	0.256602	1.064e-06	0.682309	0.688411	1.064e-06	0.858283	0.862808		1.064e-06	0.903017	0.901639	1.064e-06	0.993878	0.998335	1.064e-06	0.743001	0.705328	1.064e-06	0.622185	0.573052		1.064e-06	0.525873	0.401546	1.064e-06	0.272342	0.271415	1.064e-06	0.156046	0.175552	1.064e-06	0.103504	0.122274		1.064e-06	0.238904	0.147582	1.064e-06	0.086202	0.0845366	1.064e-06	0.0569994	0.0544919	1.064e-06	0.0355137
1.066e-06	0.261467	0.148142	1.066e-06	0.246104	0.274854	1.066e-06	0.70503	0.711582	1.066e-06	0.86782	0.879771		1.066e-06	0.920525	0.920703	1.066e-06	0.996847	0.995067	1.066e-06	0.729456	0.688397	1.066e-06	0.605273	0.557377		1.066e-06	0.510097	0.384773	1.066e-06	0.262919	0.260076	1.066e-06	0.148845	0.168218	1.066e-06	0.0989931	0.117166		1.066e-06	0.229956	0.139827	1.066e-06	0.0836722	0.0800943	1.066e-06	0.0502236	0.0516284	1.066e-06	0.0337964
1.068e-06	0.274084	0.16091	1.068e-06	0.268471	0.293775	1.068e-06	0.727476	0.734243	1.068e-06	0.889343	0.895704		1.068e-06	0.924481	0.937731	1.068e-06	0.989404	0.990307	1.068e-06	0.714108	0.671901	1.068e-06	0.589724	0.54235		1.068e-06	0.493189	0.36858	1.068e-06	0.251208	0.24913	1.068e-06	0.141731	0.161138	1.068e-06	0.0939828	0.112234		1.068e-06	0.225015	0.13244	1.068e-06	0.0788347	0.0758628	1.068e-06	0.0476499	0.0489008	1.068e-06	0.0321727
1.07e-06	0.283978	0.174389	1.07e-06	0.284126	0.313337	1.07e-06	0.74957	0.75632	1.07e-06	0.901479	0.910571		1.07e-06	0.907115	0.952685	1.07e-06	0.982481	0.984168	1.07e-06	0.699465	0.655855	1.07e-06	0.574081	0.527949		1.07e-06	0.463918	0.352954	1.07e-06	0.23972	0.238567	1.07e-06	0.135539	0.154306	1.07e-06	0.0899525	0.107476		1.07e-06	0.210702	0.125406	1.07e-06	0.0739028	0.0718339	1.07e-06	0.0455376	0.0463038	1.07e-06	0.0309796
1.072e-06	0.3024	0.18858	1.072e-06	0.304265	0.333507	1.072e-06	0.769554	0.777746	1.072e-06	0.914715	0.924339		1.072e-06	0.947552	0.965549	1.072e-06	0.984643	0.976764	1.072e-06	0.684146	0.640266	1.072e-06	0.559283	0.51415		1.072e-06	0.4558	0.337881	1.072e-06	0.229857	0.228379	1.072e-06	0.110375	0.147717	1.072e-06	0.0854634	0.102886		1.072e-06	0.201104	0.118712	1.072e-06	0.0704514	0.0679993	1.072e-06	0.0434578	0.043832	1.072e-06	0.0296946
1.074e-06	0.302407	0.203483	1.074e-06	0.328003	0.354247	1.074e-06	0.789721	0.798451	1.074e-06	0.926017	0.936985		1.074e-06	0.963656	0.976323	1.074e-06	0.982725	0.968206	1.074e-06	0.668425	0.625135	1.074e-06	0.544347	0.500925		1.074e-06	0.445137	0.32335	1.074e-06	0.219478	0.218557	1.074e-06	0.119319	0.141364	1.074e-06	0.0802177	0.0984612		1.074e-06	0.193446	0.112343	1.074e-06	0.0663644	0.0643511	1.074e-06	0.0409714	0.0414804	1.074e-06	0.0280283
1.076e-06	0.325526	0.219093	1.076e-06	0.348951	0.375516	1.076e-06	0.808867	0.818376	1.076e-06	0.93759	0.948489		1.076e-06	0.970192	0.985025	1.076e-06	0.972861	0.958604	1.076e-06	0.652421	0.610456	1.076e-06	0.531144	0.488243		1.076e-06	0.429821	0.309347	1.076e-06	0.21015	0.209092	1.076e-06	0.117485	0.135242	1.076e-06	0.0777582	0.0941971		1.076e-06	0.185548	0.106286	1.076e-06	0.0633368	0.0608816	1.076e-06	0.0394901	0.039244	1.076e-06	0.0270837
1.078e-06	-0.212578	0.2354	1.078e-06	0.365711	0.397268	1.078e-06	0.828561	0.83746	1.078e-06	0.948255	0.958834		1.078e-06	0.953197	0.99169	1.078e-06	0.962627	0.948066	1.078e-06	0.638512	0.596218	1.078e-06	0.516068	0.476072		1.078e-06	0.415171	0.295858	1.078e-06	0.19989	0.199975	1.078e-06	0.111638	0.129345	1.078e-06	0.0751954	0.0900897		1.078e-06	0.177961	0.100528	1.078e-06	0.0598676	0.0575833	1.078e-06	0.0384027	0.0371179	1.078e-06	0.0264608
1.08e-06	0.277952	0.252393	1.08e-06	0.388277	0.419455	1.08e-06	0.847335	0.855649	1.08e-06	0.959843	0.968014		1.08e-06	0.980616	0.996364	1.08e-06	0.959476	0.936692	1.08e-06	0.623122	0.582407	1.08e-06	0.500897	0.46438		1.08e-06	0.400568	0.282871	1.08e-06	0.190958	0.191196	1.08e-06	0.105665	0.123667	1.08e-06	0.0715758	0.0861351		1.08e-06	0.16905	0.0950556	1.08e-06	0.0569243	0.0544489	1.08e-06	0.0357194	0.0350975	1.08e-06	0.0261596
1.082e-06	0.359436	0.270053	1.082e-06	0.412163	0.442022	1.082e-06	0.864418	0.872894	1.082e-06	0.964498	0.976023		1.082e-06	0.982364	0.99911	1.082e-06	0.945227	0.92458	1.082e-06	0.608534	0.569007	1.082e-06	0.48803	0.453134		1.082e-06	0.387486	0.270372	1.082e-06	0.182206	0.182748	1.082e-06	0.0954674	0.118202	1.082e-06	0.0650259	0.0823291		1.082e-06	0.159882	0.0898575	1.082e-06	0.0544506	0.0514714	1.082e-06	0.0401135	0.0331782	1.082e-06	0.0229224
1.084e-06	0.389514	0.288361	1.084e-06	0.440418	0.464914	1.084e-06	0.881059	0.889149	1.084e-06	0.971757	0.982864		1.084e-06	0.985488	1	1.084e-06	0.940987	0.911822	1.084e-06	0.595061	0.556	1.084e-06	0.473786	0.442303		1.084e-06	0.35837	0.258348	1.084e-06	0.174126	0.174621	1.084e-06	0.0928036	0.112946	1.084e-06	0.0629795	0.0786677		1.084e-06	0.151381	0.0849212	1.084e-06	0.0521097	0.0486438	1.084e-06	0.0335497	0.0313556	1.084e-06	0.022468
1.086e-06	0.407491	0.307291	1.086e-06	0.460783	0.48807	1.086e-06	0.897089	0.904376	1.086e-06	0.977682	0.988541		1.086e-06	0.992845	0.999115	1.086e-06	0.924287	0.898504	1.086e-06	0.578843	0.543365	1.086e-06	0.46037	0.431856		1.086e-06	0.355426	0.246786	1.086e-06	0.166154	0.166806	1.086e-06	0.0922272	0.107891	1.086e-06	0.0622853	0.0751471		1.086e-06	0.146669	0.0802354	1.086e-06	0.0463277	0.0459597	1.086e-06	0.0310534	0.0296254	1.086e-06	0.0218723
1.088e-06	0.408757	0.326813	1.088e-06	0.498385	0.511429	1.088e-06	0.911136	0.91854	1.088e-06	0.984802	0.993066		1.088e-06	1	0.996544	1.088e-06	0.91974	0.884705	1.088e-06	0.566337	0.531081	1.088e-06	0.447146	0.421763		1.088e-06	0.348138	0.235673	1.088e-06	0.158536	0.159295	1.088e-06	0.0881414	0.103033	1.088e-06	0.0594944	0.0717631		1.088e-06	0.142349	0.0757887	1.088e-06	0.0418527	0.0434126	1.088e-06	0.0292329	0.0279836	1.088e-06	0.0211081
1.09e-06	0.432618	0.346895	1.09e-06	0.486678	0.534926	1.09e-06	0.92403	0.93161	1.09e-06	0.988772	0.996454		1.09e-06	0.973115	0.992383	1.09e-06	0.903956	0.870501	1.09e-06	0.551872	0.519129	1.09e-06	0.434688	0.411996		1.09e-06	0.33656	0.224996	1.09e-06	0.15183	0.152078	1.09e-06	0.0845547	0.0983646	1.09e-06	0.0568475	0.0685119		1.09e-06	0.137184	0.0715706	1.09e-06	0.044505	0.0409964	1.09e-06	0.0275096	0.0264261	1.09e-06	0.0205549
1.092e-06	0.456394	0.3675	1.092e-06	0.537748	0.558494	1.092e-06	0.935972	0.943564	1.092e-06	0.993492	0.998723		1.092e-06	0.982109	0.986732	1.092e-06	0.891824	0.855959	1.092e-06	0.536696	0.507487	1.092e-06	0.42243	0.40253		1.092e-06	0.323778	0.214741	1.092e-06	0.145003	0.145147	1.092e-06	0.0820176	0.0938816	1.092e-06	0.0541766	0.0653894		1.092e-06	0.131008	0.0675705	1.092e-06	0.0422535	0.0387051	1.092e-06	0.0274772	0.0249491	1.092e-06	0.0194503
1.094e-06	0.471903	0.388586	1.094e-06	0.569971	0.582066	1.094e-06	0.948021	0.954382	1.094e-06	0.996046	0.999896		1.094e-06	0.995848	0.979694	1.094e-06	0.883939	0.841141	1.094e-06	0.521608	0.496137	1.094e-06	0.410404	0.393339		1.094e-06	0.312452	0.204897	1.094e-06	0.137539	0.138493	1.094e-06	0.0758403	0.0895778	1.094e-06	0.0520678	0.0623918		1.094e-06	0.124885	0.0637784	1.094e-06	0.0399764	0.036533	1.094e-06	0.02534	0.023549	1.094e-06	0.0187712
1.096e-06	0.494526	0.41011	1.096e-06	0.604477	0.605573	1.096e-06	0.958602	0.96405	1.096e-06	0.997121	1		1.096e-06	0.97004	0.971374	1.096e-06	0.869797	0.826103	1.096e-06	0.515278	0.485059	1.096e-06	0.398327	0.384403		1.096e-06	0.30212	0.19545	1.096e-06	0.132033	0.132108	1.096e-06	0.073131	0.0854479	1.096e-06	0.0496515	0.0595153		1.096e-06	0.129064	0.0601847	1.096e-06	0.0391544	0.0344745	1.096e-06	0.0272852	0.0222221	1.096e-06	0.0180938
1.098e-06	0.51437	0.432022	1.098e-06	0.615213	0.628944	1.098e-06	0.967574	0.972561	1.098e-06	0.998988	0.999063		1.098e-06	0.968116	0.961875	1.098e-06	0.855015	0.810897	1.098e-06	0.49458	0.474236	1.098e-06	0.38698	0.375699		1.098e-06	0.292821	0.186389	1.098e-06	0.126375	0.125983	1.098e-06	0.0697086	0.0814862	1.098e-06	0.047521	0.0567559		1.098e-06	0.105899	0.0567801	1.098e-06	0.0373215	0.0325243	1.098e-06	0.025345	0.020965	1.098e-06	0.0175543
1.1e-06	0.536195	0.454273	1.1e-06	0.644247	0.652109	1.1e-06	0.975311	0.97991	1.1e-06	0.998747	0.997118		1.1e-06	0.968214	0.951303	1.1e-06	0.842951	0.795569	1.1e-06	0.483429	0.46365	1.1e-06	0.376182	0.367211		1.1e-06	0.281627	0.1777	1.1e-06	0.120226	0.12011	1.1e-06	0.0663318	0.0776875	1.1e-06	0.0458565	0.0541101		1.1e-06	0.0592587	0.0535557	1.1e-06	0.0357082	0.0306773	1.1e-06	0.0232751	0.0197745	1.1e-06	0.0176411
1.102e-06	0.56188	0.476807	1.102e-06	0.671225	0.675	1.102e-06	0.98216	0.986098	1.102e-06	1	0.994199		1.102e-06	0.964434	0.939758	1.102e-06	0.828981	0.780159	1.102e-06	0.467288	0.453288	1.102e-06	0.365312	0.358921		1.102e-06	0.270706	0.169371	1.102e-06	0.11442	0.11448	1.102e-06	0.0629986	0.0740463	1.102e-06	0.0435748	0.0515739		1.102e-06	0.111082	0.0505029	1.102e-06	0.0343731	0.0289286	1.102e-06	0.021664	0.0186472	1.102e-06	0.016591
1.104e-06	0.571654	0.499568	1.104e-06	0.704534	0.697545	1.104e-06	0.988943	0.991133	1.104e-06	0.997273	0.990343		1.104e-06	0.9604	0.927342	1.104e-06	0.809562	0.764705	1.104e-06	0.456557	0.443135	1.104e-06	0.354462	0.350814		1.104e-06	0.261145	0.16139	1.104e-06	0.109876	0.109086	1.104e-06	0.0607646	0.0705574	1.104e-06	0.0422681	0.0491439		1.104e-06	0.101907	0.0476133	1.104e-06	0.0328618	0.0272734	1.104e-06	0.0210555	0.0175803	1.104e-06	0.0155902
1.106e-06	0.595161	0.522498	1.106e-06	0.725497	0.719677	1.106e-06	0.995448	0.995024	1.106e-06	0.994094	0.985588		1.106e-06	0.950465	0.91415	1.106e-06	0.793505	0.74924	1.106e-06	0.443556	0.433179	1.106e-06	0.343581	0.342877		1.106e-06	0.253358	0.153747	1.106e-06	0.10457	0.10392	1.106e-06	0.057566	0.0672157	1.106e-06	0.040032	0.0468163		1.106e-06	0.0989326	0.0448792	1.106e-06	0.0311157	0.0257073	1.106e-06	0.0206042	0.0165708	1.106e-06	0.0155562
1.108e-06	0.614426	0.545534	1.108e-06	0.755733	0.74133	1.108e-06	0.998417	0.997786	1.108e-06	0.987802	0.979974		1.108e-06	0.938323	0.900273	1.108e-06	0.781708	0.733792	1.108e-06	0.430532	0.423408	1.108e-06	0.333558	0.335099		1.108e-06	0.243252	0.146428	1.108e-06	0.0995282	0.0989727	1.108e-06	0.0551319	0.064016	1.108e-06	0.039518	0.0445878		1.108e-06	0.103548	0.0422929	1.108e-06	0.0302018	0.0242258	1.108e-06	0.0200156	0.0156159	1.108e-06	0.0147494
1.11e-06	0.622056	0.568613	1.11e-06	0.775267	0.762438	1.11e-06	0.998574	0.999437	1.11e-06	0.98339	0.973542		1.11e-06	0.932697	0.885801	1.11e-06	0.766191	0.718388	1.11e-06	0.41747	0.413813	1.11e-06	0.324017	0.32747		1.11e-06	0.237911	0.139423	1.11e-06	0.0951603	0.094238	1.11e-06	0.0525216	0.0609536	1.11e-06	0.0370056	0.0424547		1.11e-06	0.0922326	0.039847	1.11e-06	0.0293416	0.0228248	1.11e-06	0.0190754	0.0147128	1.11e-06	0.0146439
1.112e-06	0.743971	0.591673	1.112e-06	0.799465	0.782939	1.112e-06	0.988623	1	1.112e-06	0.978588	0.966334		1.112e-06	0.914043	0.870815	1.112e-06	0.746754	0.703049	1.112e-06	0.408522	0.404385	1.112e-06	0.314105	0.319981		1.112e-06	0.259958	0.132721	1.112e-06	0.0916883	0.0897077	1.112e-06	0.0497449	0.0580233	1.112e-06	0.0358023	0.0404138		1.112e-06	0.0876969	0.0375347	1.112e-06	0.0286319	0.0215003	1.112e-06	0.0189308	0.013859	1.112e-06	0.0143818
1.114e-06	0.708052	0.614647	1.114e-06	0.819349	0.802773	1.114e-06	1	0.9995	1.114e-06	0.973318	0.958394		1.114e-06	0.902757	0.855395	1.114e-06	0.734043	0.687797	1.114e-06	0.394559	0.395116	1.114e-06	0.304934	0.312624		1.114e-06	0.217989	0.12631	1.114e-06	0.085763	0.0853745	1.114e-06	0.0482318	0.0552207	1.114e-06	0.0344717	0.0384617		1.114e-06	0.0761001	0.0353493	1.114e-06	0.0272279	0.0202485	1.114e-06	0.0177462	0.0130521	1.114e-06	0.0140737
1.116e-06	0.691815	0.63747	1.116e-06	0.833125	0.821882	1.116e-06	0.99754	0.997966	1.116e-06	0.962738	0.949763		1.116e-06	0.8894	0.839612	1.116e-06	0.720508	0.672648	1.116e-06	0.380945	0.386	1.116e-06	0.293919	0.305394		1.116e-06	0.207965	0.12018	1.116e-06	0.0822507	0.0812314	1.116e-06	0.045976	0.0525408	1.116e-06	0.0333428	0.0365952		1.116e-06	0.0796802	0.0332843	1.116e-06	0.0261812	0.0190656	1.116e-06	0.0087933	0.0122896	1.116e-06	0.0132125
1.118e-06	0.711447	0.660076	1.118e-06	0.849307	0.840213	1.118e-06	0.991251	0.99543	1.118e-06	0.947776	0.940486		1.118e-06	0.871524	0.823535	1.118e-06	0.701628	0.657618	1.118e-06	0.368992	0.377032	1.118e-06	0.283654	0.298284		1.118e-06	0.200425	0.114321	1.118e-06	0.0580914	0.0772711	1.118e-06	0.0445044	0.0499793	1.118e-06	0.0315222	0.0348111		1.118e-06	0.0795437	0.0313337	1.118e-06	0.0249738	0.0179483	1.118e-06	0.0142623	0.0115694	1.118e-06	0.0127309
1.12e-06	0.710336	0.682399	1.12e-06	0.861244	0.857715	1.12e-06	0.986473	0.991925	1.12e-06	0.939024	0.930605		1.12e-06	0.861468	0.807226	1.12e-06	0.680802	0.642722	1.12e-06	0.356199	0.368206	1.12e-06	0.274416	0.291291		1.12e-06	0.193121	0.108722	1.12e-06	0.073086	0.073487	1.12e-06	0.0413792	0.0475317	1.12e-06	0.0306167	0.0331063		1.12e-06	0.0757743	0.0294916	1.12e-06	0.024499	0.0168931	1.12e-06	0.0159556	0.0108892	1.12e-06	0.0128892
1.122e-06	0.744883	0.704375	1.122e-06	0.86473	0.874341	1.122e-06	0.977602	0.987487	1.122e-06	0.922754	0.920164		1.122e-06	0.846098	0.790743	1.122e-06	0.665822	0.62797	1.122e-06	0.343434	0.359519	1.122e-06	0.264526	0.28441		1.122e-06	0.185777	0.103374	1.122e-06	0.0781814	0.0698722	1.122e-06	0.0393689	0.0451937	1.122e-06	0.029764	0.0314778		1.122e-06	0.0728459	0.0277523	1.122e-06	0.0281852	0.0158969	1.122e-06	0.0170006	0.010247	1.122e-06	0.0123769
1.124e-06	0.705909	0.725939	1.124e-06	0.88152	0.89005	1.124e-06	0.9697	0.982156	1.124e-06	0.913011	0.909205		1.124e-06	0.82904	0.774138	1.124e-06	0.648757	0.613373	1.124e-06	0.330919	0.350968	1.124e-06	0.254286	0.277639		1.124e-06	0.178682	0.0982674	1.124e-06	0.0807171	0.0664203	1.124e-06	0.0381529	0.042961	1.124e-06	0.0279266	0.0299227		1.124e-06	0.0686823	0.0261107	1.124e-06	0.028974	0.0149565	1.124e-06	0.0161801	0.0096409	1.124e-06	0.011788
1.126e-06	0.785767	0.74703	1.126e-06	0.909226	0.904802	1.126e-06	0.970767	0.975969	1.126e-06	0.908625	0.897769		1.126e-06	0.817226	0.75746	1.126e-06	0.633145	0.598941	1.126e-06	0.323472	0.342551	1.126e-06	0.247433	0.270975		1.126e-06	0.17381	0.0933921	1.126e-06	0.0675986	0.0631251	1.126e-06	0.0417119	0.0408296	1.126e-06	0.0283325	0.0284382		1.126e-06	0.0665136	0.0245616	1.126e-06	0.0225844	0.0140691	1.126e-06	0.0141975	0.00906891	1.126e-06	0.0116331
1.128e-06	0.804239	0.767586	1.128e-06	0.923091	0.918563	1.128e-06	0.967277	0.968968	1.128e-06	0.89886	0.885897		1.128e-06	0.807365	0.740752	1.128e-06	0.615753	0.584681	1.128e-06	0.313269	0.334265	1.128e-06	0.242779	0.264416		1.128e-06	0.161528	0.0887394	1.128e-06	0.063097	0.0599802	1.128e-06	0.0349226	0.0387955	1.128e-06	0.0295598	0.0270214		1.128e-06	0.0655844	0.0231001	1.128e-06	0.0220074	0.013232	1.128e-06	0.0137785	0.00852928	1.128e-06	0.0117216
1.13e-06	0.816643	0.787547	1.13e-06	0.930755	0.931304	1.13e-06	0.962249	0.961195	1.13e-06	0.891034	0.87363		1.13e-06	0.791335	0.724053	1.13e-06	0.60251	0.570601	1.13e-06	0.305357	0.326108	1.13e-06	0.234151	0.25796		1.13e-06	0.160162	0.0843004	1.13e-06	0.0587766	0.0569798	1.13e-06	0.0335937	0.0368548	1.13e-06	0.025455	0.0256697		1.13e-06	0.0530409	0.0217216	1.13e-06	0.0206187	0.0124424	1.13e-06	0.0145042	0.00802031	1.13e-06	0.0113182
1.132e-06	0.846346	0.806859	1.132e-06	0.954457	0.942998	1.132e-06	0.961015	0.952692	1.132e-06	0.885228	0.861006		1.132e-06	0.7833	0.7074	1.132e-06	0.593025	0.556706	1.132e-06	0.297855	0.318081	1.132e-06	0.227818	0.251608		1.132e-06	0.15667	0.0800665	1.132e-06	0.0580749	0.0541181	1.132e-06	0.0326391	0.0350038	1.132e-06	0.0249578	0.0243805		1.132e-06	0.0572066	0.0204218	1.132e-06	0.0223699	0.0116978	1.132e-06	0.0144369	0.00754036	1.132e-06	0.0109948
1.134e-06	0.848864	0.825467	1.134e-06	0.944623	0.953626	1.134e-06	0.942685	0.943504	1.134e-06	0.863267	0.848064		1.134e-06	0.752763	0.690822	1.134e-06	0.569551	0.543003	1.134e-06	0.285293	0.310181	1.134e-06	0.218398	0.245357		1.134e-06	0.149637	0.0760294	1.134e-06	0.0552002	0.0513894	1.134e-06	0.0304051	0.0332389	1.134e-06	0.0238962	0.0231512		1.134e-06	0.0567355	0.0191964	1.134e-06	0.0196666	0.0109959	1.134e-06	0.0136488	0.0070879	1.134e-06	0.0109557
1.136e-06	0.854061	0.84332	1.136e-06	0.952497	0.963171	1.136e-06	0.922377	0.933672	1.136e-06	0.843204	0.834839		1.136e-06	0.741139	0.674349	1.136e-06	0.551801	0.529496	1.136e-06	0.272561	0.302408	1.136e-06	0.209124	0.239207		1.136e-06	0.142897	0.0721811	1.136e-06	0.0524922	0.0487882	1.136e-06	0.0367368	0.0315565	1.136e-06	0.023339	0.0219794		1.136e-06	0.0520875	0.0180414	1.136e-06	0.0188344	0.0103343	1.136e-06	0.0142573	0.00666143	1.136e-06	0.0106817
1.138e-06	0.831919	0.860371	1.138e-06	0.96859	0.97162	1.138e-06	0.931552	0.92324	1.138e-06	0.844384	0.821367		1.138e-06	0.741129	0.658006	1.138e-06	0.554181	0.516189	1.138e-06	0.26952	0.294762	1.138e-06	0.206393	0.233157		1.138e-06	0.139941	0.0685138	1.138e-06	0.0510228	0.0463094	1.138e-06	0.0314032	0.0299532	1.138e-06	0.0212085	0.0208627		1.138e-06	0.0557755	0.016953	1.138e-06	0.0188982	0.00971085	1.138e-06	0.013377	0.00625957	1.138e-06	0.0102936
1.14e-06	0.859337	0.876576	1.14e-06	0.983313	0.978966	1.14e-06	0.923414	0.912252	1.14e-06	0.834963	0.807681		1.14e-06	0.733379	0.641814	1.14e-06	0.53553	0.503086	1.14e-06	0.261056	0.287242	1.14e-06	0.200332	0.227208		1.14e-06	0.135901	0.0650199	1.14e-06	0.0500316	0.0439478	1.14e-06	0.0290702	0.0284257	1.14e-06	0.0214583	0.0197987		1.14e-06	0.0539612	0.0159276	1.14e-06	0.0179536	0.00912351	1.14e-06	0.0127835	0.00588097	1.14e-06	0.0107957
1.142e-06	0.90928	0.891894	1.142e-06	0.994686	0.985207	1.142e-06	0.912656	0.90075	1.142e-06	0.82287	0.793815		1.142e-06	0.70811	0.625793	1.142e-06	0.520198	0.490189	1.142e-06	0.252139	0.279849	1.142e-06	0.193415	0.22136		1.142e-06	0.131204	0.061692	1.142e-06	0.0465633	0.0416985	1.142e-06	0.0261232	0.0269708	1.142e-06	0.0204231	0.0187854		1.142e-06	0.0520104	0.0149618	1.142e-06	0.0175631	0.00857029	1.142e-06	0.0154294	0.00552437	1.142e-06	0.0106766
1.144e-06	0.916882	0.906288	1.144e-06	0.997975	0.990343	1.144e-06	0.899389	0.888777	1.144e-06	0.808032	0.779798		1.144e-06	0.698924	0.60996	1.144e-06	0.506193	0.477503	1.144e-06	0.243651	0.272582	1.144e-06	0.186799	0.215611		1.144e-06	0.125244	0.0585233	1.144e-06	0.0449235	0.0395567	1.144e-06	0.0266975	0.0255855	1.144e-06	0.0202598	0.0178205		1.144e-06	0.0590782	0.0140523	1.144e-06	0.0173257	0.00804932	1.144e-06	0.0133545	0.00518856	1.144e-06	0.0109693
1.146e-06	0.925496	0.919725	1.146e-06	0.984853	0.994379	1.146e-06	0.880376	0.876373	1.146e-06	0.799125	0.76566		1.146e-06	0.66401	0.594329	1.146e-06	0.487151	0.465028	1.146e-06	0.234795	0.265441	1.146e-06	0.17964	0.209963		1.146e-06	0.121184	0.0555067	1.146e-06	0.0428494	0.0375178	1.146e-06	0.0267213	0.0242667	1.146e-06	0.0195128	0.016902		1.146e-06	0.0491724	0.013196	1.146e-06	0.0170678	0.00755883	1.146e-06	0.0123545	0.00487239	1.146e-06	0.0101404
1.148e-06	0.933671	0.932177	1.148e-06	0.991435	0.997325	1.148e-06	0.868572	0.86358	1.148e-06	0.778537	0.75143		1.148e-06	0.668426	0.578914	1.148e-06	0.47581	0.452766	1.148e-06	0.226055	0.258427	1.148e-06	0.174141	0.204414		1.148e-06	0.116877	0.0526358	1.148e-06	0.0412463	0.0355773	1.148e-06	0.0249883	0.0230116	1.148e-06	0.0193279	0.0160278		1.148e-06	0.0491701	0.01239	1.148e-06	0.0166083	0.00709713	1.148e-06	0.0126638	0.00457478	1.148e-06	0.0103515
1.15e-06	0.982942	0.94362	1.15e-06	1	0.999193	1.15e-06	0.859436	0.850438	1.15e-06	0.766908	0.737133		1.15e-06	0.653395	0.563725	1.15e-06	0.464066	0.44072	1.15e-06	0.220629	0.25154	1.15e-06	0.169619	0.198966		1.15e-06	0.112989	0.0499043	1.15e-06	0.0395863	0.033731	1.15e-06	0.0198805	0.0218174	1.15e-06	0.0192174	0.015196		1.15e-06	0.0475496	0.0116314	1.15e-06	0.0162203	0.00666261	1.15e-06	0.0117909	0.00429469	1.15e-06	0.010217
1.152e-06	0.943035	0.954032	1.152e-06	0.994557	1	1.152e-06	0.847093	0.836984	1.152e-06	0.753082	0.722794		1.152e-06	0.639769	0.548771	1.152e-06	0.451904	0.428891	1.152e-06	0.212219	0.244778	1.152e-06	0.163479	0.193618		1.152e-06	0.109107	0.0473059	1.152e-06	0.038159	0.0319747	1.152e-06	0.0215145	0.0206814	1.152e-06	0.0201205	0.0144048		1.152e-06	0.0435292	0.0109177	1.152e-06	0.0159395	0.00625376	1.152e-06	0.0123844	0.00403115	1.152e-06	0.00992259
1.154e-06	0.957582	0.963397	1.154e-06	0.991101	0.999765	1.154e-06	0.833053	0.823256	1.154e-06	0.737228	0.708438		1.154e-06	0.624277	0.53406	1.154e-06	0.438516	0.417279	1.154e-06	0.235194	0.238143	1.154e-06	0.158115	0.188369		1.154e-06	0.106299	0.0448348	1.154e-06	0.0369095	0.0303045	1.154e-06	0.0226929	0.0196011	1.154e-06	0.0176802	0.0136523		1.154e-06	0.0466183	0.0102462	1.154e-06	0.0161846	0.00586914	1.154e-06	0.0125665	0.00378322	1.154e-06	0.0101966
1.156e-06	0.964116	0.971703	1.156e-06	0.989324	0.998511	1.156e-06	0.823111	0.80929	1.156e-06	0.727339	0.694086		1.156e-06	0.611851	0.519599	1.156e-06	0.427536	0.405885	1.156e-06	0.203831	0.231635	1.156e-06	0.152961	0.183221		1.156e-06	0.102294	0.0424854	1.156e-06	0.0353704	0.0287165	1.156e-06	0.021766	0.0185739	1.156e-06	0.0171181	0.0129369		1.156e-06	0.0457442	0.00961465	1.156e-06	0.0157047	0.00550738	1.156e-06	0.012175	0.00355003	1.156e-06	0.0102392
1.158e-06	0.967002	0.978941	1.158e-06	0.996697	0.996264	1.158e-06	0.810976	0.79512	1.158e-06	0.714602	0.679759		1.158e-06	0.59751	0.505394	1.158e-06	0.413474	0.39471	1.158e-06	0.193078	0.225253	1.158e-06	0.148648	0.178173		1.158e-06	0.0982245	0.0402521	1.158e-06	0.0342565	0.027207	1.158e-06	0.0208371	0.0175976	1.158e-06	0.0168131	0.0122569		1.158e-06	0.0440312	0.00902075	1.158e-06	0.0159548	0.00516719	1.158e-06	0.0123844	0.00333075	1.158e-06	0.00977452
1.16e-06	0.978084	0.985109	1.16e-06	0.995591	0.993052	1.16e-06	0.796807	0.78078	1.16e-06	0.69943	0.665475		1.16e-06	0.585607	0.491447	1.16e-06	0.403423	0.383753	1.16e-06	0.186541	0.218996	1.16e-06	0.143749	0.173224		1.16e-06	0.095539	0.0381298	1.16e-06	0.033137	0.0257724	1.16e-06	0.0201083	0.0166697	1.16e-06	0.0168731	0.0116106		1.16e-06	0.0429083	0.00846236	1.16e-06	0.0153677	0.00484733	1.16e-06	0.0124243	0.00312457	1.16e-06	0.00743429
1.162e-06	0.985	0.990205	1.162e-06	0.994596	0.988906	1.162e-06	0.782938	0.766302	1.162e-06	0.686083	0.651254		1.162e-06	0.568975	0.477763	1.162e-06	0.39001	0.373015	1.162e-06	0.181222	0.212865	1.162e-06	0.139643	0.168374		1.162e-06	0.0928417	0.0361133	1.162e-06	0.0317335	0.0244095	1.162e-06	0.019425	0.0157882	1.162e-06	0.0163423	0.0109966		1.162e-06	0.0501147	0.00793745	1.162e-06	0.0152911	0.00454666	1.162e-06	0.0124867	0.00293076	1.162e-06	0.010326
1.164e-06	0.992666	0.994232	1.164e-06	0.99233	0.983858	1.164e-06	0.769774	0.751716	1.164e-06	0.67066	0.637111		1.164e-06	0.558644	0.464345	1.164e-06	0.378802	0.362495	1.164e-06	0.175463	0.20686	1.164e-06	0.137386	0.163624		1.164e-06	0.0989017	0.0341978	1.164e-06	0.0308687	0.0231148	1.164e-06	0.0193676	0.0149508	1.164e-06	0.015444	0.0104133		1.164e-06	0.0422456	0.0074441	1.164e-06	0.014972	0.00426407	1.164e-06	0.011948	0.0027486	1.164e-06	0.0103141
1.166e-06	1	0.9972	1.166e-06	0.987056	0.977943	1.166e-06	0.755641	0.737051	1.166e-06	0.655997	0.623061		1.166e-06	0.545787	0.451193	1.166e-06	0.371519	0.352193	1.166e-06	0.169702	0.200979	1.166e-06	0.130586	0.158972		1.166e-06	0.0883912	0.0323787	1.166e-06	0.029425	0.0218852	1.166e-06	0.0187338	0.0141555	1.166e-06	0.0154873	0.00985942		1.166e-06	0.0386655	0.0069805	1.166e-06	0.0151762	0.00399851	1.166e-06	0.0115989	0.00257742	1.166e-06	0.00993451
1.168e-06	0.944265	0.999118	1.168e-06	0.973557	0.971198	1.168e-06	0.741297	0.722333	1.168e-06	0.643422	0.60912		1.168e-06	0.529492	0.43831	1.168e-06	0.359547	0.342107	1.168e-06	0.164161	0.195222	1.168e-06	0.126378	0.154419		1.168e-06	0.0850783	0.0306515	1.168e-06	0.0282212	0.0207178	1.168e-06	0.0169137	0.0134004	1.168e-06	0.0152879	0.00933348		1.168e-06	0.0403983	0.00654493	1.168e-06	0.0149388	0.00374901	1.168e-06	0.0115216	0.00241659	1.168e-06	0.00987494
1.17e-06	0.985913	1	1.17e-06	0.965773	0.96366	1.17e-06	0.726494	0.707589	1.17e-06	0.628627	0.595301		1.17e-06	0.518157	0.425695	1.17e-06	0.348983	0.332238	1.17e-06	0.15795	0.189589	1.17e-06	0.12218	0.149963		1.17e-06	0.0820878	0.0290119	1.17e-06	0.0276862	0.0196095	1.17e-06	0.0175138	0.0126835	1.17e-06	0.0145385	0.00883421		1.17e-06	0.0432121	0.00613576	1.17e-06	0.0143262	0.00351463	1.17e-06	0.0113645	0.00226552	1.17e-06	0.00981196
1.172e-06	0.967249	0.999865	1.172e-06	0.958277	0.955368	1.172e-06	0.710095	0.692843	1.172e-06	0.612679	0.581614		1.172e-06	0.518579	0.413348	1.172e-06	0.336205	0.322583	1.172e-06	0.152585	0.184078	1.172e-06	0.11772	0.145604		1.172e-06	0.079716	0.0274558	1.172e-06	0.0263267	0.0185577	1.172e-06	0.0179911	0.0120032	1.172e-06	0.0150069	0.00836036		1.172e-06	0.0392335	0.00575146	1.172e-06	0.015309	0.0032945	1.172e-06	0.0166988	0.00212362	1.172e-06	0.00997195
1.174e-06	0.962476	0.998732	1.174e-06	0.941427	0.946363	1.174e-06	0.694734	0.678117	1.174e-06	0.599129	0.56807		1.174e-06	0.492854	0.40127	1.174e-06	0.327345	0.313141	1.174e-06	0.147251	0.17869	1.174e-06	0.113624	0.141342		1.174e-06	0.0767197	0.0259791	1.174e-06	0.0252109	0.0175597	1.174e-06	0.0185338	0.0113577	1.174e-06	0.0145169	0.00791073		1.174e-06	0.0379587	0.00539058	1.174e-06	0.0145993	0.00308778	1.174e-06	0.0148733	0.00199037	1.174e-06	0.00974899
1.176e-06	0.975014	0.996625	1.176e-06	0.929199	0.936683	1.176e-06	0.678891	0.663433	1.176e-06	0.574311	0.554681		1.176e-06	0.479463	0.389459	1.176e-06	0.315872	0.303912	1.176e-06	0.142267	0.173423	1.176e-06	0.111122	0.137176		1.176e-06	0.0743244	0.0245783	1.176e-06	0.0248665	0.0166128	1.176e-06	0.0357703	0.0107452	1.176e-06	0.013902	0.00748417		1.176e-06	0.0380335	0.00505173	1.176e-06	0.0138156	0.00289369	1.176e-06	0.0114916	0.00186526	1.176e-06	0.00964857
1.178e-06	0.97876	0.993569	1.178e-06	0.917069	0.92637	1.178e-06	0.662826	0.648811	1.178e-06	0.568833	0.541454		1.178e-06	0.465661	0.377914	1.178e-06	0.304957	0.294892	1.178e-06	0.137435	0.168276	1.178e-06	0.105938	0.133104		1.178e-06	0.0720669	0.0232496	1.178e-06	0.0241025	0.0157147	1.178e-06	0.01221	0.0101644	1.178e-06	0.0139453	0.00707957		1.178e-06	0.037558	0.00473363	1.178e-06	0.0141041	0.00271148	1.178e-06	0.0113246	0.00174781	1.178e-06	0.00953794
1.18e-06	0.982553	0.989594	1.18e-06	0.904166	0.915466	1.18e-06	0.645345	0.63427	1.18e-06	0.55273	0.528398		1.18e-06	0.45532	0.366633	1.18e-06	0.295156	0.286082	1.18e-06	0.132739	0.163248	1.18e-06	0.10187	0.129127		1.18e-06	0.0704045	0.0219895	1.18e-06	0.0231259	0.014863	1.18e-06	0.0145351	0.00961348	1.18e-06	0.013878	0.00669588		1.18e-06	0.0359551	0.00443506	1.18e-06	0.013785	0.00254045	1.18e-06	0.0113295	0.00163756	1.18e-06	0.00742918
1.182e-06	0.854139	0.984728	1.182e-06	0.900287	0.904011	1.182e-06	0.625878	0.619825	1.182e-06	0.536687	0.515519		1.182e-06	0.578268	0.355614	1.182e-06	0.285392	0.277477	1.182e-06	0.127877	0.158337	1.182e-06	0.100035	0.125243		1.182e-06	0.0677043	0.0207948	1.182e-06	0.0225451	0.0140555	1.182e-06	0.0123902	0.00909117	1.182e-06	0.0131599	0.00633208		1.182e-06	0.0353143	0.00415485	1.182e-06	0.0139075	0.00237994	1.182e-06	0.0115066	0.0015341	1.182e-06	0.00933881
1.184e-06	0.924626	0.979005	1.184e-06	0.88479	0.892047	1.184e-06	0.61312	0.605494	1.184e-06	0.523806	0.502824		1.184e-06	0.440793	0.344855	1.184e-06	0.275991	0.269077	1.184e-06	0.123836	0.153544	1.184e-06	0.0955666	0.121452		1.184e-06	0.0654937	0.0196623	1.184e-06	0.0219423	0.01329	1.184e-06	0.0139904	0.00859604	1.184e-06	0.0129605	0.00598722		1.184e-06	0.0345812	0.00389191	1.184e-06	0.0139994	0.00222933	1.184e-06	0.0111799	0.00143702	1.184e-06	0.0098426
1.186e-06	0.930058	0.972458	1.186e-06	0.868347	0.879614	1.186e-06	0.598302	0.591291	1.186e-06	0.509317	0.490319		1.186e-06	0.417918	0.334354	1.186e-06	0.269238	0.260879	1.186e-06	0.11162	0.148866	1.186e-06	0.0922478	0.117751		1.186e-06	0.0652592	0.0185889	1.186e-06	0.0216565	0.0125645	1.186e-06	0.0149847	0.00812677	1.186e-06	0.0131959	0.00566037		1.186e-06	0.0356512	0.00364522	1.186e-06	0.0137799	0.00208802	1.186e-06	0.0177462	0.00134593	1.186e-06	0.00960432
1.188e-06	0.943212	0.965123	1.188e-06	0.848103	0.866753	1.188e-06	0.584694	0.577228	1.188e-06	0.497039	0.478009		1.188e-06	0.403964	0.324108	1.188e-06	0.259967	0.252882	1.188e-06	0.112673	0.144302	1.188e-06	0.0897762	0.114141		1.188e-06	0.0460353	0.0175717	1.188e-06	0.0206341	0.011877	1.188e-06	0.00798945	0.00768208	1.188e-06	0.0129029	0.00535064		1.188e-06	0.0343346	0.00341381	1.188e-06	0.0137594	0.00195547	1.188e-06	0.00942923	0.00126049	1.188e-06	0.0096724
1.19e-06	0.931677	0.957036	1.19e-06	0.846877	0.853503	1.19e-06	0.571613	0.563318	1.19e-06	0.485334	0.465896		1.19e-06	0.393129	0.314114	1.19e-06	0.251459	0.245081	1.19e-06	0.11222	0.139851	1.19e-06	0.0867787	0.11062		1.19e-06	0.0593956	0.016608	1.19e-06	0.0202933	0.0112256	1.19e-06	0.0132933	0.00726076	1.19e-06	0.0123985	0.00505719		1.19e-06	0.0344446	0.00319676	1.19e-06	0.0135884	0.00183114	1.19e-06	-0.000690795	0.00118034	1.19e-06	0.00969453
1.192e-06	0.834062	0.948234	1.192e-06	0.837987	0.839903	1.192e-06	0.558168	0.549573	1.192e-06	0.472592	0.453986		1.192e-06	0.392766	0.304368	1.192e-06	0.24281	0.237476	1.192e-06	0.101382	0.135511	1.192e-06	0.0841623	0.107188		1.192e-06	0.0597415	0.0156951	1.192e-06	0.0198994	0.0106085	1.192e-06	0.0135805	0.00686166	1.192e-06	0.0123336	0.00477921		1.192e-06	0.0321416	0.0029932	1.192e-06	0.0138998	0.00171454	1.192e-06	0.0104367	0.00110518	1.192e-06	0.00993961
1.194e-06	0.904252	0.938756	1.194e-06	0.825449	0.825992	1.194e-06	0.54496	0.536001	1.194e-06	0.460452	0.442281		1.194e-06	0.380888	0.294869	1.194e-06	0.235067	0.230062	1.194e-06	0.104253	0.131281	1.194e-06	0.0815226	0.103841		1.194e-06	0.0587007	0.0148305	1.194e-06	0.0190896	0.0100242	1.194e-06	0.00601486	0.00648367	1.194e-06	0.0123264	0.00451594		1.194e-06	0.0322715	0.00280233	1.194e-06	0.0137492	0.00160521	1.194e-06	0.0109405	0.00103471	1.194e-06	0.00996514
1.196e-06	0.880433	0.928642	1.196e-06	0.806898	0.811805	1.196e-06	0.531236	0.522612	1.196e-06	0.449065	0.430784		1.196e-06	0.365465	0.285612	1.196e-06	0.228536	0.222839	1.196e-06	0.102144	0.127158	1.196e-06	0.079068	0.100581		1.196e-06	0.0573785	0.0140118	1.196e-06	0.0182999	0.00947076	1.196e-06	0.00871036	0.00612573	1.196e-06	0.0124393	0.00426663		1.196e-06	0.0324608	0.00262337	1.196e-06	0.0208434	0.0015027	1.196e-06	0.0109904	0.000968632	1.196e-06	0.0117829
1.198e-06	0.831721	0.917929	1.198e-06	0.80156	0.79738	1.198e-06	0.522013	0.509414	1.198e-06	0.437756	0.419496		1.198e-06	0.356882	0.276595	1.198e-06	0.222272	0.215802	1.198e-06	0.0974072	0.123143	1.198e-06	0.0760216	0.0974048		1.198e-06	0.0545053	0.0132366	1.198e-06	0.018234	0.00894681	1.198e-06	0.0124595	0.00578684	1.198e-06	0.0124561	0.00403059		1.198e-06	0.0258247	0.00245561	1.198e-06	0.0150052	0.0014066	1.198e-06	0.0112572	0.00090669	1.198e-06	0.0100502
1.2e-06	0.918389	0.906658	1.2e-06	0.786622	0.782751	1.2e-06	0.518108	0.496413	1.2e-06	0.42571	0.408418		1.2e-06	0.34829	0.267812	1.2e-06	0.213846	0.208949	1.2e-06	0.0947037	0.119233	1.2e-06	0.073699	0.0943117		1.2e-06	0.0538251	0.0125028	1.2e-06	0.0182706	0.00845082	1.2e-06	0.013634	0.00546603	1.2e-06	0.0123336	0.00380714		1.2e-06	0.0318091	0.00229837	1.2e-06	0.013642	0.00131653	1.2e-06	0.0105714	0.00084863	1.2e-06	0.00985111
1.202e-06	0.880122	0.894869	1.202e-06	0.764615	0.767952	1.202e-06	0.491117	0.483617	1.202e-06	0.413658	0.397553		1.202e-06	0.338512	0.259262	1.202e-06	0.207044	0.202277	1.202e-06	0.0906061	0.115425	1.202e-06	0.071155	0.0913002		1.202e-06	0.0543939	0.0118083	1.202e-06	0.0179701	0.00798138	1.202e-06	0.0119782	0.0051624	1.202e-06	0.0114497	0.00359566		1.202e-06	0.0345437	0.00215099	1.202e-06	0.0131493	0.00123211	1.202e-06	0.0105116	0.000794215	1.202e-06	0.00966559
1.204e-06	0.857223	0.8826	1.204e-06	0.745019	0.753015	1.204e-06	0.476889	0.47103	1.204e-06	0.40512	0.386899		1.204e-06	0.329175	0.250939	1.204e-06	0.200533	0.195783	1.204e-06	0.0877233	0.11172	1.204e-06	0.0688388	0.0883692		1.204e-06	0.051597	0.011151	1.204e-06	0.0169496	0.00753714	1.204e-06	0.0126061	0.00487506	1.204e-06	0.0116635	0.00339552		1.204e-06	0.0321416	0.00201289	1.204e-06	0.0130217	0.00115301	1.204e-06	0.0115964	0.000743223	1.204e-06	0.00973367
1.206e-06	0.838213	0.869891	1.206e-06	0.731676	0.73797	1.206e-06	0.463718	0.458656	1.206e-06	0.391226	0.376459		1.206e-06	0.327804	0.242841	1.206e-06	0.193866	0.189465	1.206e-06	0.0845457	0.108114	1.206e-06	0.0666291	0.0855172		1.206e-06	0.0506998	0.0105292	1.206e-06	0.0167993	0.0071168	1.206e-06	0.00762305	0.00460318	1.206e-06	0.0116179	0.00320616		1.206e-06	0.0321174	0.00188349	1.206e-06	0.0124269	0.00107889	1.206e-06	0.010317	0.000695445	1.206e-06	0.0101081
1.208e-06	0.833015	0.856781	1.208e-06	0.719354	0.722849	1.208e-06	0.450152	0.4465	1.208e-06	0.376855	0.366231		1.208e-06	0.311519	0.234963	1.208e-06	0.186803	0.183318	1.208e-06	0.0824037	0.104607	1.208e-06	0.0646322	0.0827428		1.208e-06	0.0493981	0.00994084	1.208e-06	0.0166748	0.00671915	1.208e-06	0.0116237	0.00434598	1.208e-06	0.0119493	0.00302701		1.208e-06	0.0304022	0.00176226	1.208e-06	0.0129962	0.00100944	1.208e-06	0.0111051	0.000650683	1.208e-06	0.00977112
1.21e-06	0.831806	0.843307	1.21e-06	0.698137	0.707678	1.21e-06	0.436897	0.434565	1.21e-06	0.366469	0.356214		1.21e-06	0.30041	0.227301	1.21e-06	0.180472	0.17734	1.21e-06	0.0796648	0.101196	1.21e-06	0.0620776	0.0800446		1.21e-06	0.0469618	0.00938434	1.21e-06	0.0165044	0.00634301	1.21e-06	0.0110375	0.00410269	1.21e-06	0.0117331	0.00285756		1.21e-06	0.0312697	0.0016487	1.21e-06	0.0132693	0.000944393	1.21e-06	0.0128034	0.000608751	1.21e-06	0.00959071
1.212e-06	0.806728	0.829507	1.212e-06	0.683188	0.692484	1.212e-06	0.425171	0.422852	1.212e-06	0.354755	0.346409		1.212e-06	0.294192	0.219852	1.212e-06	0.174422	0.171528	1.212e-06	0.0767726	0.097879	1.212e-06	0.0575197	0.0774212		1.212e-06	0.0464164	0.00885803	1.212e-06	0.0158594	0.00598727	1.212e-06	0.0102037	0.00387259	1.212e-06	0.0100158	0.0026973		1.212e-06	0.029997	0.00154233	1.212e-06	0.0130472	0.000883462	1.212e-06	0.0118981	0.000569475	1.212e-06	0.00962985
1.214e-06	0.794331	0.815417	1.214e-06	0.67195	0.677294	1.214e-06	0.413334	0.411366	1.214e-06	0.344842	0.336815		1.214e-06	0.301653	0.212611	1.214e-06	0.168245	0.165879	1.214e-06	0.0736563	0.0946552	1.214e-06	0.0583457	0.0748713		1.214e-06	0.0464897	0.00836034	1.214e-06	0.0153538	0.00565087	1.214e-06	0.0103839	0.00365501	1.214e-06	0.0110798	0.00254575		1.214e-06	0.0299134	0.0014427	1.214e-06	0.0104102	0.000826396	1.214e-06	0.0119854	0.000532691	1.214e-06	0.0100945
1.216e-06	0.77419	0.801073	1.216e-06	0.653602	0.66213	1.216e-06	0.400308	0.400105	1.216e-06	0.333991	0.327429		1.216e-06	0.288145	0.205575	1.216e-06	0.163169	0.160389	1.216e-06	0.0720451	0.0915225	1.216e-06	0.0562913	0.0723933		1.216e-06	0.0448684	0.00788977	1.216e-06	0.0150423	0.00533281	1.216e-06	0.0114217	0.00344929	1.216e-06	0.0115338	0.00240246		1.216e-06	0.0295149	0.00134941	1.216e-06	0.0136139	0.000772956	1.216e-06	0.0114767	0.000498244	1.216e-06	0.00985622
1.218e-06	0.764855	0.78651	1.218e-06	0.642483	0.647016	1.218e-06	0.388009	0.389072	1.218e-06	0.325035	0.31825		1.218e-06	0.246532	0.198738	1.218e-06	0.157587	0.155055	1.218e-06	0.0689666	0.0884789	1.218e-06	0.0544243	0.0699858		1.218e-06	0.0433087	0.00744491	1.218e-06	0.0142599	0.00503212	1.218e-06	0.0111702	0.0032548	1.218e-06	0.0115002	0.002267		1.218e-06	0.0286562	0.00126205	1.218e-06	0.0130472	0.000722917	1.218e-06	0.0117635	0.000465989	1.218e-06	0.00990217
1.22e-06	0.719785	0.77176	1.22e-06	0.627129	0.631971	1.22e-06	0.378249	0.378267	1.22e-06	0.313186	0.309278		1.22e-06	0.252501	0.192098	1.22e-06	0.15264	0.149874	1.22e-06	0.0612785	0.0855226	1.22e-06	0.0528213	0.0676475		1.22e-06	0.0428748	0.0070244	1.22e-06	0.0147326	0.00474789	1.22e-06	0.0114316	0.00307096	1.22e-06	0.0108396	0.00213895		1.22e-06	0.0299574	0.00118026	1.22e-06	0.0129017	0.000676067	1.22e-06	0.0112448	0.00043579	1.22e-06	0.0099277
1.222e-06	0.731807	0.756857	1.222e-06	0.607297	0.617017	1.222e-06	0.366387	0.36769	1.222e-06	0.305676	0.300509		1.222e-06	0.253093	0.18565	1.222e-06	0.146958	0.144843	1.222e-06	0.063621	0.0826519	1.222e-06	0.0508201	0.0653767		1.222e-06	0.041705	0.00662696	1.222e-06	0.0145421	0.00447925	1.222e-06	0.0111524	0.0028972	1.222e-06	0.0112047	0.00201793		1.222e-06	0.0294356	0.00110369	1.222e-06	0.013305	0.000632207	1.222e-06	0.0108208	0.000407518	1.222e-06	0.0100622
1.224e-06	0.736892	0.741831	1.224e-06	0.59374	0.60217	1.224e-06	0.355311	0.357341	1.224e-06	0.293945	0.291942		1.224e-06	0.242943	0.17939	1.224e-06	0.142598	0.139959	1.224e-06	0.0632624	0.0798648	1.224e-06	0.0494194	0.0631722		1.224e-06	0.0415819	0.00625136	1.224e-06	0.0143094	0.00422538	1.224e-06	0.0122813	0.002733	1.224e-06	0.0106907	0.00190356		1.224e-06	0.0281409	0.00103201	1.224e-06	0.0128404	0.000591149	1.224e-06	0.0111899	0.000381052	1.224e-06	0.0101047
1.226e-06	0.713165	0.726713	1.226e-06	0.576577	0.587449	1.226e-06	0.344591	0.347218	1.226e-06	0.287527	0.283574		1.226e-06	0.234439	0.173313	1.226e-06	0.135471	0.135218	1.226e-06	0.0601532	0.0771596	1.226e-06	0.0478887	0.0610324		1.226e-06	0.0402714	0.00589645	1.226e-06	0.0136388	0.00398549	1.226e-06	0.0120159	0.00257783	1.226e-06	0.0105442	0.00179549		1.226e-06	0.0285637	0.000964923	1.226e-06	0.010571	0.000552719	1.226e-06	0.0109704	0.00035628	1.226e-06	0.0096724
1.228e-06	0.711093	0.71153	1.228e-06	0.5666	0.572869	1.228e-06	0.334371	0.337321	1.228e-06	0.285542	0.275404		1.228e-06	0.228749	0.167417	1.228e-06	0.13199	0.130618	1.228e-06	0.0621419	0.0745344	1.228e-06	0.0359096	0.0589559		1.228e-06	0.0402157	0.0055611	1.228e-06	0.0137982	0.00375883	1.228e-06	0.0107721	0.00243123	1.228e-06	0.0104217	0.00169337		1.228e-06	0.0293651	0.00090213	1.228e-06	0.0127562	0.00051675	1.228e-06	0.0116912	0.000333095	1.228e-06	0.00911415
1.23e-06	0.679552	0.696309	1.23e-06	0.550179	0.558443	1.23e-06	0.324463	0.327648	1.23e-06	0.269385	0.267429		1.23e-06	0.713324	0.161696	1.23e-06	0.128622	0.126155	1.23e-06	0.0565863	0.0719875	1.23e-06	0.0441994	0.0569413		1.23e-06	0.0394065	0.00524429	1.23e-06	0.0127557	0.00354469	1.23e-06	0.0100017	0.00229272	1.23e-06	0.0110102	0.0015969		1.23e-06	0.0288675	0.000843365	1.23e-06	0.0131008	0.000483089	1.23e-06	0.0110353	0.000311397	1.23e-06	0.00996174
1.232e-06	0.669043	0.681078	1.232e-06	0.536995	0.544186	1.232e-06	0.313838	0.318198	1.232e-06	0.258766	0.259646		1.232e-06	0.375537	0.156147	1.232e-06	0.124108	0.121825	1.232e-06	0.0555507	0.069517	1.232e-06	0.0437396	0.0549872		1.232e-06	0.0385387	0.00494499	1.232e-06	0.0113614	0.00334239	1.232e-06	0.0108473	0.00216187	1.232e-06	0.0107868	0.00150576		1.232e-06	0.0291053	0.000788371	1.232e-06	0.0141041	0.000451588	1.232e-06	0.0101724	0.000291091	1.232e-06	0.00973537
1.234e-06	0.653067	0.66586	1.234e-06	0.524719	0.530109	1.234e-06	0.304028	0.308968	1.234e-06	0.252166	0.252052		1.234e-06	0.212068	0.150765	1.234e-06	0.118784	0.117626	1.234e-06	0.0554681	0.0671211	1.234e-06	0.0451936	0.0530921		1.234e-06	0.050779	0.00466225	1.234e-06	0.0134446	0.00315128	1.234e-06	0.0106077	0.00203827	1.234e-06	0.0103953	0.00141967		1.234e-06	0.0292705	0.000736911	1.234e-06	0.0127894	0.000422111	1.234e-06	0.0117236	0.000272091	1.234e-06	0.0100026
1.236e-06	0.696298	0.650678	1.236e-06	0.511251	0.516222	1.236e-06	0.294011	0.299956	1.236e-06	0.241847	0.244645		1.236e-06	0.205439	0.145547	1.236e-06	0.115366	0.113555	1.236e-06	0.0543216	0.064798	1.236e-06	0.0417235	0.0512546		1.236e-06	0.0434348	0.00439518	1.236e-06	0.0131075	0.00297077	1.236e-06	0.00990264	0.00192151	1.236e-06	0.0107051	0.00133835		1.236e-06	0.026232	0.000688759	1.236e-06	0.0130319	0.000394529	1.236e-06	0.0115216	0.000254312	1.236e-06	0.00985792
1.238e-06	0.649757	0.635554	1.238e-06	0.497812	0.502536	1.238e-06	0.284965	0.291161	1.238e-06	0.235397	0.237422		1.238e-06	0.200156	0.140489	1.238e-06	0.112151	0.109609	1.238e-06	0.0500117	0.0625461	1.238e-06	0.0379363	0.0494733		1.238e-06	0.0378761	0.00414291	1.238e-06	0.0126641	0.00280025	1.238e-06	0.00929858	0.00181122	1.238e-06	0.0104097	0.00126153		1.238e-06	0.0270136	0.000643705	1.238e-06	0.0123324	0.000368721	1.238e-06	0.0114817	0.000237676	1.238e-06	0.00972857
1.24e-06	0.554059	0.620508	1.24e-06	0.485553	0.48906	1.24e-06	0.275844	0.28258	1.24e-06	0.229053	0.23038		1.24e-06	0.19501	0.135586	1.24e-06	0.108496	0.105784	1.24e-06	0.0475229	0.0603634	1.24e-06	0.0381917	0.0477468		1.24e-06	0.0369936	0.00390462	1.24e-06	0.0132083	0.00263919	1.24e-06	0.0104671	0.00170704	1.24e-06	0.0104073	0.00118897		1.24e-06	0.0273065	0.000601549	1.24e-06	0.0130523	0.000344574	1.24e-06	0.0111126	0.000222111	1.24e-06	0.00988004
1.242e-06	0.570402	0.60556	1.242e-06	0.470748	0.475799	1.242e-06	0.267014	0.274209	1.242e-06	0.219856	0.223517		1.242e-06	0.18605	0.130836	1.242e-06	0.103674	0.102077	1.242e-06	0.0461193	0.0582483	1.242e-06	0.0376723	0.0460738		1.242e-06	0.0368734	0.00367953	1.242e-06	0.0124827	0.00248705	1.242e-06	0.00961546	0.00160863	1.242e-06	0.00930965	0.00112043		1.242e-06	0.0263201	0.000562105	1.242e-06	0.0128073	0.00032198	1.242e-06	0.0110153	0.000207547	1.242e-06	0.0100468
1.244e-06	0.587007	0.590727	1.244e-06	0.460426	0.462763	1.244e-06	0.258152	0.266046	1.244e-06	0.209957	0.216828		1.244e-06	0.183538	0.126233	1.244e-06	0.101542	0.098486	1.244e-06	0.0401414	0.056199	1.244e-06	0.0363311	0.0444528		1.244e-06	0.0351319	0.0034669	1.244e-06	0.0152145	0.00234333	1.244e-06	0.0122634	0.00151567	1.244e-06	0.00997737	0.00105568		1.244e-06	0.0258929	0.000525198	1.244e-06	0.0124167	0.000300839	1.244e-06	0.0104567	0.00019392	1.244e-06	0.0101319
1.246e-06	0.594086	0.576026	1.246e-06	0.450477	0.449955	1.246e-06	0.249858	0.258089	1.246e-06	0.198646	0.210312		1.246e-06	0.174754	0.121774	1.246e-06	0.0973499	0.0950072	1.246e-06	0.0431563	0.0542139	1.246e-06	0.0349218	0.0428826		1.246e-06	0.0353664	0.00326602	1.246e-06	0.0124039	0.00220755	1.246e-06	0.0104314	0.00142785	1.246e-06	0.0106067	0.000994513		1.246e-06	0.021987	0.000490663	1.246e-06	0.0125239	0.000281057	1.246e-06	0.00918234	0.000181168	1.246e-06	0.00985281
1.248e-06	0.570918	0.561471	1.248e-06	0.43406	0.437382	1.248e-06	0.2421	0.250333	1.248e-06	0.199804	0.203964		1.248e-06	0.169809	0.117455	1.248e-06	0.0937868	0.0916379	1.248e-06	0.0419744	0.0522913	1.248e-06	0.0337488	0.0413618		1.248e-06	0.0376679	0.00307622	1.248e-06	0.0120943	0.00207926	1.248e-06	0.0100591	0.00134488	1.248e-06	0.0138108	0.000936719		1.248e-06	0.0257961	0.000458345	1.248e-06	0.0124984	0.000262545	1.248e-06	0.0112996	0.000169235	1.248e-06	0.00820529
1.25e-06	0.565579	0.547077	1.25e-06	0.429113	0.425046	1.25e-06	0.234644	0.242776	1.25e-06	0.193224	0.197783		1.25e-06	0.165334	0.113273	1.25e-06	0.0914581	0.0883751	1.25e-06	0.0407973	0.0504294	1.25e-06	0.0329718	0.0398891		1.25e-06	0.0340383	0.00289687	1.25e-06	0.0124076	0.00195804	1.25e-06	0.00934809	0.00126647	1.25e-06	0.0104553	0.000882107		1.25e-06	0.0253953	0.000428098	1.25e-06	0.0124626	0.000245219	1.25e-06	0.0137361	0.000158067	1.25e-06	0.00971155
1.252e-06	0.543946	0.532857	1.252e-06	0.41136	0.412952	1.252e-06	0.226848	0.235415	1.252e-06	0.187476	0.191764		1.252e-06	0.159307	0.109224	1.252e-06	0.0889492	0.085216	1.252e-06	0.041505	0.0486267	1.252e-06	0.0316902	0.0384632		1.252e-06	0.032892	0.00272737	1.252e-06	0.0119276	0.00184346	1.252e-06	0.00980559	0.00119236	1.252e-06	0.010489	0.000830491		1.252e-06	0.0239223	0.000399785	1.252e-06	0.0131544	0.000229002	1.252e-06	0.0134194	0.000147613	1.252e-06	0.00885885
1.254e-06	0.529406	0.518821	1.254e-06	0.398145	0.401102	1.254e-06	0.219695	0.228246	1.254e-06	0.180928	0.185905		1.254e-06	0.154729	0.105304	1.254e-06	0.0854061	0.0821577	1.254e-06	0.0383108	0.0468816	1.254e-06	0.0322118	0.0370828		1.254e-06	0.0325871	0.00256713	1.254e-06	0.0115465	0.00173516	1.254e-06	0.00825484	0.00112231	1.254e-06	0.0100807	0.000781698		1.254e-06	0.0231143	0.000373279	1.254e-06	0.0125775	0.000213818	1.254e-06	0.0102547	0.000137826	1.254e-06	0.00930137
1.256e-06	0.514165	0.504982	1.256e-06	0.387816	0.389498	1.256e-06	0.212672	0.221265	1.256e-06	0.175187	0.180202		1.256e-06	0.150342	0.10151	1.256e-06	0.0821833	0.0791974	1.256e-06	0.0373483	0.0451924	1.256e-06	0.0306598	0.0357467		1.256e-06	0.0332995	0.00241561	1.256e-06	0.011682	0.00163275	1.256e-06	0.00918371	0.00105607	1.256e-06	0.0101599	0.000735561		1.256e-06	0.0260889	0.000348456	1.256e-06	0.0125622	0.0001996	1.256e-06	0.0111974	0.000128661	1.256e-06	0.00961453
1.258e-06	0.504894	0.491347	1.258e-06	0.378618	0.378142	1.258e-06	0.205868	0.21447	1.258e-06	0.170778	0.174653		1.258e-06	0.136045	0.0978376	1.258e-06	0.0792691	0.0763324	1.258e-06	0.0356923	0.0435575	1.258e-06	0.0297529	0.0344535		1.258e-06	0.0338507	0.00227231	1.258e-06	0.0116307	0.00153589	1.258e-06	0.00896783	0.000993419	1.258e-06	0.00994615	0.000691926		1.258e-06	0.026166	0.000325206	1.258e-06	0.012432	0.000186282	1.258e-06	0.0108831	0.000120076	1.258e-06	0.00939668
1.26e-06	0.49628	0.477925	1.26e-06	0.366809	0.367033	1.26e-06	0.199296	0.207857	1.26e-06	0.163872	0.169255		1.26e-06	0.143752	0.0942842	1.26e-06	0.0770171	0.0735601	1.26e-06	0.0354989	0.0419755	1.26e-06	0.028746	0.0332022		1.26e-06	0.032933	0.00213674	1.26e-06	0.0114017	0.00144425	1.26e-06	0.00919955	0.000934147	1.26e-06	0.0106091	0.000650642		1.26e-06	0.0261814	0.00030342	1.26e-06	0.0120721	0.000173802	1.26e-06	0.0109081	0.000112032	1.26e-06	0.00919074
1.262e-06	0.475877	0.464725	1.262e-06	0.352742	0.356172	1.262e-06	0.193003	0.201422	1.262e-06	0.159918	0.164003		1.262e-06	0.137024	0.090846	1.262e-06	0.074198	0.0708776	1.262e-06	0.0340764	0.0404449	1.262e-06	0.0283798	0.0319915		1.262e-06	0.025108	0.00200843	1.262e-06	0.0109766	0.00135753	1.262e-06	0.00897971	0.000878054	1.262e-06	0.011858	0.000611573		1.262e-06	0.025446	0.000283	1.262e-06	0.0129119	0.000162106	1.262e-06	0.0112772	0.000104493	1.262e-06	0.00915159
1.264e-06	0.471408	0.451751	1.264e-06	0.349595	0.34556	1.264e-06	0.186314	0.195162	1.264e-06	0.15252	0.158896		1.264e-06	0.135844	0.0875198	1.264e-06	0.0727517	0.0682825	1.264e-06	0.0333097	0.038964	1.264e-06	0.0271706	0.0308201		1.264e-06	0.0308456	0.00188696	1.264e-06	0.0116399	0.00127542	1.264e-06	0.0100076	0.000824949	1.264e-06	0.0102848	0.000574585		1.264e-06	0.0253821	0.000263852	1.264e-06	0.0125111	0.000151137	1.264e-06	0.0110203	9.74225e-05	1.264e-06	0.00949539
1.266e-06	0.440362	0.43901	1.266e-06	0.334237	0.335194	1.266e-06	0.179646	0.189074	1.266e-06	0.147567	0.153929		1.266e-06	0.130924	0.0843022	1.266e-06	0.0692871	0.0657722	1.266e-06	0.0319532	0.0375315	1.266e-06	0.0263787	0.029687		1.266e-06	0.0297051	0.00177192	1.266e-06	0.0125743	0.00119767	1.266e-06	0.0103641	0.000774658	1.266e-06	0.0239779	0.000539556		1.266e-06	0.0243429	0.000245889	1.266e-06	0.0124141	0.000140848	1.266e-06	0.0104642	9.07901e-05	1.266e-06	0.00929456
1.268e-06	0.434867	0.426507	1.268e-06	0.334222	0.325075	1.268e-06	0.174174	0.183153	1.268e-06	0.143163	0.149101		1.268e-06	0.127452	0.08119	1.268e-06	0.0670651	0.0633441	1.268e-06	0.0307076	0.036146	1.268e-06	0.0256081	0.0285911		1.268e-06	0.0302798	0.00166294	1.268e-06	0.0111489	0.00112401	1.268e-06	0.0254953	0.000727013	1.268e-06	-0.0019263	0.000506371		1.268e-06	0.0251003	0.000229031	1.268e-06	0.012141	0.000131192	1.268e-06	0.0099679	8.45654e-05	1.268e-06	0.0095856
1.27e-06	0.927406	0.414245	1.27e-06	0.305631	0.3152	1.27e-06	0.168052	0.177396	1.27e-06	0.13814	0.144408		1.27e-06	-0.142058	0.0781801	1.27e-06	0.06504	0.0609957	1.27e-06	0.0311912	0.034806	1.27e-06	0.0224871	0.0275311		1.27e-06	0.0291598	0.00155966	1.27e-06	0.0113138	0.0010542	1.27e-06	0.012208	0.00068186	1.27e-06	0.00685734	0.000474922		1.27e-06	0.0296536	0.000213201	1.27e-06	0.0120772	0.000122124	1.27e-06	0.0112871	7.87207e-05	1.27e-06	0.00931158
1.272e-06	0.867244	0.402228	1.272e-06	0.30217	0.305568	1.272e-06	0.162777	0.1718	1.272e-06	0.134261	0.139846		1.272e-06	0.110056	0.0752694	1.272e-06	0.0656389	0.0587248	1.272e-06	0.0316631	0.0335101	1.272e-06	0.0236516	0.0265061		1.272e-06	0.0291539	0.00146176	1.272e-06	0.0235565	0.000988021	1.272e-06	0.00905893	0.000639057	1.272e-06	0.00985728	0.000445109		1.272e-06	0.0256045	0.000198331	1.272e-06	0.0113905	0.000113606	1.272e-06	0.0116438	7.32301e-05	1.272e-06	0.00912606
1.274e-06	0.427172	0.390458	1.274e-06	0.273494	0.296175	1.274e-06	0.157134	0.166361	1.274e-06	0.12945	0.135413		1.274e-06	0.11389	0.0724549	1.274e-06	0.0616704	0.0565289	1.274e-06	0.0283981	0.0322571	1.274e-06	0.0237858	0.025515		1.274e-06	0.0284796	0.00136891	1.274e-06	0.0102273	0.000925268	1.274e-06	0.00920747	0.000598468	1.274e-06	0.00991973	0.000416839		1.274e-06	0.0443945	0.000184355	1.274e-06	0.0116611	0.000105601	1.274e-06	0.0113694	6.80698e-05	1.274e-06	0.0110731
1.276e-06	0.389146	0.378937	1.276e-06	0.28634	0.287021	1.276e-06	0.151488	0.161076	1.276e-06	0.124611	0.131107		1.276e-06	0.1153	0.0697335	1.276e-06	0.0592316	0.0544057	1.276e-06	0.0272233	0.0310455	1.276e-06	0.0228831	0.0245567		1.276e-06	0.0300305	0.00128086	1.276e-06	0.00982054	0.00086575	1.276e-06	0.0103483	0.000559971	1.276e-06	0.00996537	0.000390025		1.276e-06	0.0527304	0.000171215	1.276e-06	0.00899597	9.8074e-05	1.276e-06	0.0110926	6.3218e-05	1.276e-06	0.00941029
1.278e-06	0.380582	0.367666	1.278e-06	0.279445	0.278102	1.278e-06	0.146785	0.155941	1.278e-06	0.118595	0.126923		1.278e-06	0.112186	0.0671025	1.278e-06	0.0569163	0.052353	1.278e-06	0.0307124	0.0298742	1.278e-06	0.0228512	0.0236302		1.278e-06	0.0283066	0.00119733	1.278e-06	0.0108594	0.00080929	1.278e-06	0.00913221	0.000523453	1.278e-06	0.00965793	0.00036459		1.278e-06	0.0246159	0.000158856	1.278e-06	0.0120874	9.09944e-05	1.278e-06	0.00427944	5.86546e-05	1.278e-06	0.00915329
1.28e-06	0.370504	0.356645	1.28e-06	0.270698	0.269414	1.28e-06	0.141839	0.150953	1.28e-06	0.117029	0.122859		1.28e-06	0.1054	0.064559	1.28e-06	0.0555134	0.0503686	1.28e-06	0.0248855	0.0287418	1.28e-06	0.0216356	0.0227345		1.28e-06	0.0283858	0.00111808	1.28e-06	0.00828699	0.000755728	1.28e-06	0.00862718	0.000488808	1.28e-06	0.00976121	0.000340459		1.28e-06	0.0232508	0.000147228	1.28e-06	0.0117428	8.43336e-05	1.28e-06	0.00904019	5.43611e-05	1.28e-06	0.00921116
1.282e-06	0.332301	0.345876	1.282e-06	0.262263	0.260955	1.282e-06	0.137047	0.146108	1.282e-06	0.111997	0.118913		1.282e-06	0.100274	0.0621003	1.282e-06	0.053505	0.0484504	1.282e-06	0.0249634	0.0276472	1.282e-06	0.0208096	0.0218686		1.282e-06	0.0273509	0.00104291	1.282e-06	0.00834013	0.000704914	1.282e-06	0.00190923	0.000455942	1.282e-06	0.00850503	0.000317568		1.282e-06	0.0215444	0.000136285	1.282e-06	0.0123809	7.80658e-05	1.282e-06	0.0110452	5.03208e-05	1.282e-06	0.0089865
1.284e-06	0.345412	0.335357	1.284e-06	0.253599	0.252722	1.284e-06	0.132285	0.141403	1.284e-06	0.10948	0.115081		1.284e-06	0.100519	0.0597237	1.284e-06	0.0514065	0.0465961	1.284e-06	0.0242132	0.0265891	1.284e-06	0.0208628	0.0210317		1.284e-06	0.0289282	0.000971597	1.284e-06	0.00972343	0.000656716	1.284e-06	0.00703483	0.000424767	1.284e-06	0.00974679	0.000295854		1.284e-06	0.0204083	0.000125988	1.284e-06	0.00638704	7.21672e-05	1.284e-06	0.0100677	4.65187e-05	1.284e-06	0.00914649
1.286e-06	0.349571	0.325087	1.286e-06	0.244876	0.24471	1.286e-06	0.127747	0.136835	1.286e-06	0.106664	0.11136		1.286e-06	0.0940262	0.0574266	1.286e-06	0.0502605	0.0448039	1.286e-06	0.0231398	0.0255665	1.286e-06	0.020105	0.0202228		1.286e-06	0.0269697	0.000903975	1.286e-06	0.0100239	0.000611009	1.286e-06	0.039973	0.000395204	1.286e-06	0.0111543	0.000275263		1.286e-06	0.0211371	0.000116298	1.286e-06	0.0108774	6.66167e-05	1.286e-06	0.0104018	4.29408e-05	1.286e-06	0.00908692
1.288e-06	0.327676	0.315066	1.288e-06	0.238813	0.236917	1.288e-06	0.122744	0.1324	1.288e-06	0.103512	0.107749		1.288e-06	0.0927728	0.0552065	1.288e-06	0.0475314	0.0430718	1.288e-06	0.0228284	0.024578	1.288e-06	0.0196515	0.019441		1.288e-06	0.0270929	0.000839874	1.288e-06	0.0106743	0.000567682	1.288e-06	0.0103799	0.00036718	1.288e-06	0.0103569	0.000255744		1.288e-06	0.022467	0.000107182	1.288e-06	0.0114722	6.1395e-05	1.288e-06	0.00910254	3.95749e-05	1.288e-06	0.00883162
1.29e-06	0.3281	0.305291	1.29e-06	0.228946	0.229338	1.29e-06	0.121327	0.128094	1.29e-06	0.0984488	0.104243		1.29e-06	0.0930518	0.0530609	1.29e-06	0.046217	0.0413978	1.29e-06	0.0226893	0.0236228	1.29e-06	0.0192151	0.0186854		1.29e-06	0.0271603	0.000779143	1.29e-06	0.00962449	0.000526634	1.29e-06	0.00790032	0.000340629	1.29e-06	0.00936009	0.000237251		1.29e-06	0.0219782	9.86096e-05	1.29e-06	0.0112603	5.64847e-05	1.29e-06	0.0025138	3.64098e-05	1.29e-06	0.0089882
1.292e-06	0.317584	0.295761	1.292e-06	0.222961	0.221969	1.292e-06	0.115301	0.123916	1.292e-06	0.0924665	0.100841		1.292e-06	0.0894972	0.0509874	1.292e-06	0.0455147	0.0397801	1.292e-06	0.022425	0.0226997	1.292e-06	0.0186211	0.0179552		1.292e-06	0.026527	0.000721646	1.292e-06	0.0095622	0.00048777	1.292e-06	0.0148757	0.000315492	1.292e-06	0.00930725	0.000219743		1.292e-06	0.0228391	9.05538e-05	1.292e-06	0.0115513	5.18702e-05	1.292e-06	0.0102547	3.34353e-05	1.292e-06	0.00868525
1.294e-06	0.302379	0.286473	1.294e-06	0.216444	0.214806	1.294e-06	0.111018	0.119861	1.294e-06	0.0897399	0.0975401		1.294e-06	0.112749	0.0489837	1.294e-06	0.0437448	0.0382169	1.294e-06	0.0217079	0.0218077	1.294e-06	0.0180698	0.0172496		1.294e-06	0.0251667	0.000667256	1.294e-06	0.00928737	0.000451008	1.294e-06	0.00965705	0.000291714	1.294e-06	0.00933848	0.000203182		1.294e-06	0.0311045	8.29897e-05	1.294e-06	0.011947	4.75374e-05	1.294e-06	0.0101051	3.06424e-05	1.294e-06	0.00867163
1.296e-06	0.299366	0.277424	1.296e-06	0.210145	0.207846	1.296e-06	0.107242	0.115927	1.296e-06	0.0889715	0.0943373		1.296e-06	0.0816927	0.0470477	1.296e-06	0.0424353	0.0367064	1.296e-06	0.0214437	0.0209457	1.296e-06	0.0192279	0.0165678		1.296e-06	0.0254745	0.000615859	1.296e-06	0.00946876	0.000416268	1.296e-06	0.00845091	0.000269244	1.296e-06	0.00913912	0.000187531		1.296e-06	0.020536	7.5895e-05	1.296e-06	0.0115028	4.34735e-05	1.296e-06	0.0098881	2.80228e-05	1.296e-06	0.00849973
1.298e-06	0.291799	0.268613	1.298e-06	0.204165	0.201084	1.298e-06	0.102303	0.11211	1.298e-06	0.0864434	0.0912303		1.298e-06	0.0815703	0.045177	1.298e-06	0.0411876	0.0352469	1.298e-06	0.0208185	0.0201129	1.298e-06	0.0178122	0.0159091		1.298e-06	0.0251198	0.000567348	1.298e-06	0.00979122	0.000383478	1.298e-06	0.0084826	0.000248036	1.298e-06	0.00948259	0.000172759		1.298e-06	0.0216919	6.92494e-05	1.298e-06	0.0114007	3.96668e-05	1.298e-06	0.01723	2.55691e-05	1.298e-06	0.00841633
1.3e-06	0.286722	0.260034	1.3e-06	0.196549	0.194516	1.3e-06	0.100023	0.108408	1.3e-06	0.0855506	0.0882165		1.3e-06	0.081536	0.0433697	1.3e-06	0.0400633	0.0338368	1.3e-06	0.020618	0.0193083	1.3e-06	0.0172523	0.0152726		1.3e-06	0.0248647	0.000521623	1.3e-06	0.0120412	0.000352572	1.3e-06	0.00887474	0.000228045	1.3e-06	0.00913432	0.000158836		1.3e-06	0.0202586	6.3034e-05	1.3e-06	0.0110816	3.61066e-05	1.3e-06	0.0116113	2.32741e-05	1.3e-06	0.00848101
1.302e-06	0.27936	0.251686	1.302e-06	0.191475	0.188138	1.302e-06	0.0968134	0.104817	1.302e-06	0.0833493	0.0852935		1.302e-06	0.0766937	0.0416236	1.302e-06	0.0384252	0.0324745	1.302e-06	0.0192238	0.0185309	1.302e-06	0.0169244	0.0146578
1.304e-06	0.249197	0.243565	1.304e-06	0.187067	0.181946	1.304e-06	0.0926795	0.101335	1.304e-06	0.0778848	0.0824589		1.304e-06	0.0725858	0.0399368	1.304e-06	0.0374593	0.0311585	1.304e-06	0.0190139	0.01778	1.304e-06	0.0163922	0.0140638
1.306e-06	0.257267	0.235666	1.306e-06	0.20191	0.175935	1.306e-06	0.0904757	0.0979576	1.306e-06	0.0740928	0.0797104		1.306e-06	0.0693984	0.0383075	1.306e-06	0.0368304	0.0298873	1.306e-06	0.0193158	0.0170546	1.306e-06	0.0161006	0.01349
1.308e-06	0.26064	0.227987	1.308e-06	0.169478	0.170102	1.308e-06	0.0874079	0.0946835	1.308e-06	0.0715183	0.0770456		1.308e-06	0.0724928	0.0367338	1.308e-06	0.0356894	0.0286595	1.308e-06	0.0184996	0.016354	1.308e-06	0.0154534	0.0129358
1.31e-06	0.247366	0.220523	1.31e-06	0.1651	0.164441	1.31e-06	0.084705	0.0915094	1.31e-06	0.0691035	0.0744623		1.31e-06	0.0735748	0.0352139	1.31e-06	0.0341765	0.0274737	1.31e-06	0.0174876	0.0156773	1.31e-06	0.0149723	0.0124006
1.312e-06	0.233306	0.213271	1.312e-06	0.161794	0.15895	1.312e-06	0.0823045	0.0884326	1.312e-06	0.0681105	0.0719583		1.312e-06	0.0701181	0.0337461	1.312e-06	0.0331406	0.0263286	1.312e-06	0.0166761	0.0150238	1.312e-06	0.0147019	0.0118837
1.314e-06	0.225534	0.206225	1.314e-06	0.154858	0.153623	1.314e-06	0.07909	0.0854505	1.314e-06	0.0661616	0.0695314		1.314e-06	0.0680128	0.0323289	1.314e-06	0.0319095	0.0252228	1.314e-06	0.0169167	0.0143929	1.314e-06	0.0143315	0.0113846
1.316e-06	0.258554	0.199382	1.316e-06	0.149524	0.148458	1.316e-06	0.0746001	0.0825605	1.316e-06	0.0635184	0.0671795		1.316e-06	0.065408	0.0309605	1.316e-06	0.0306968	0.0241552	1.316e-06	0.0172847	0.0137837	1.316e-06	0.0140164	0.0109028
1.318e-06	0.233978	0.192738	1.318e-06	0.145529	0.143448	1.318e-06	0.0745321	0.07976	1.318e-06	0.0618683	0.0649004		1.318e-06	0.0651289	0.0296396	1.318e-06	0.0301846	0.0231247	1.318e-06	0.0161972	0.0131956	1.318e-06	0.0137673	0.0104376
1.32e-06	0.211065	0.186289	1.32e-06	0.167704	0.138592	1.32e-06	0.071493	0.0770466	1.32e-06	0.0610591	0.0626923		1.32e-06	0.0606294	0.0283646	1.32e-06	0.0303231	0.0221299	1.32e-06	0.0152488	0.012628	1.32e-06	0.0135864	0.0099886
1.322e-06	0.197055	0.18003	1.322e-06	0.170197	0.133884	1.322e-06	0.0684055	0.0744178	1.322e-06	0.0578146	0.060553		1.322e-06	0.0587541	0.0271342	1.322e-06	0.0301413	0.02117	1.322e-06	0.0152866	0.0120802	1.322e-06	0.0146593	0.00955531
1.324e-06	0.20784	0.173956	1.324e-06	0.131541	0.129322	1.324e-06	0.0685128	0.0718711	1.324e-06	0.0558007	0.0584807		1.324e-06	0.0574322	0.025947	1.324e-06	0.027921	0.0202437	1.324e-06	0.0156546	0.0115516	1.324e-06	0.013695	0.00913723
1.326e-06	0.195521	0.168065	1.326e-06	0.127468	0.1249	1.326e-06	0.0645131	0.0694044	1.326e-06	0.0525636	0.0564734		1.326e-06	0.0563305	0.0248016	1.326e-06	0.0269685	0.0193501	1.326e-06	0.0150035	0.0110417	1.326e-06	0.0125943	0.0087339
1.328e-06	0.200726	0.16235	1.328e-06	0.125994	0.120616	1.328e-06	0.0621554	0.0670154	1.328e-06	0.0527418	0.0545293		1.328e-06	0.0557626	0.023697	1.328e-06	0.0264797	0.0184883	1.328e-06	0.0128426	0.0105499	1.328e-06	0.0124623	0.00834489
1.33e-06	0.167218	0.156809	1.33e-06	0.1208	0.116465	1.33e-06	0.060211	0.0647017	1.33e-06	0.0512086	0.0526466		1.33e-06	0.0560269	0.0226317	1.33e-06	0.0254655	0.0176572	1.33e-06	0.0126893	0.0100757	1.33e-06	0.0124815	0.00796977
1.332e-06	0.181631	0.151436	1.332e-06	0.117527	0.112444	1.332e-06	0.0579786	0.0624613	1.332e-06	0.0452857	0.0508236		1.332e-06	0.0532165	0.0216048	1.332e-06	0.0247182	0.016856	1.332e-06	0.0134489	0.00961851	1.332e-06	0.0121494	0.00760814
1.334e-06	0.143845	0.146228	1.334e-06	0.111483	0.108549	1.334e-06	0.056374	0.0602921	1.334e-06	0.0516875	0.0490584		1.334e-06	0.0484036	0.020615	1.334e-06	0.0237857	0.0160838	1.334e-06	0.0134513	0.00917786	1.334e-06	0.0118067	0.00725959
1.336e-06	0.155104	0.141181	1.336e-06	0.106974	0.104777	1.336e-06	0.054807	0.0581919	1.336e-06	0.0476282	0.0473494		1.336e-06	0.0490646	0.0196614	1.336e-06	0.0232152	0.0153397	1.336e-06	0.0134654	0.00875329	1.336e-06	0.012324	0.00692376
1.338e-06	0.155656	0.136289	1.338e-06	0.157624	0.101125	1.338e-06	0.0520809	0.0561588	1.338e-06	0.0445062	0.0456951		1.338e-06	0.0463521	0.0187428	1.338e-06	0.0228866	0.014623	1.338e-06	0.00465911	0.00834433	1.338e-06	0.0139845	0.00660028
1.34e-06	0.160571	0.13155	1.34e-06	0.120345	0.0975882	1.34e-06	0.0508681	0.0541908	1.34e-06	0.0445526	0.0440937		1.34e-06	0.0633908	0.0178582	1.34e-06	0.0224062	0.0139329	1.34e-06	0.0126728	0.00795053	1.34e-06	0.0130669	0.00628879
1.342e-06	0.163527	0.12696	1.342e-06	0.0987376	0.0941644	1.342e-06	0.0494406	0.052286	1.342e-06	0.0416811	0.0425438		1.342e-06	0.0463766	0.0170068	1.342e-06	0.027941	0.0132686	1.342e-06	0.0133545	0.00757147	1.342e-06	0.0113191	0.00598895
1.344e-06	0.136356	0.122513	1.344e-06	0.0946945	0.0908502	1.344e-06	0.047464	0.0504425	1.344e-06	0.0455363	0.0410438		1.344e-06	0.0452652	0.0161875	1.344e-06	0.0211418	0.0126294	1.344e-06	0.0126798	0.00720671	1.344e-06	0.0107273	0.00570043
1.346e-06	0.14224	0.118207	1.346e-06	0.0881484	0.0876423	1.346e-06	0.0456538	0.0486586	1.346e-06	0.0389805	0.0395922		1.346e-06	0.0455736	0.0153995	1.346e-06	0.0194286	0.0120146	1.346e-06	0.0121892	0.00685587	1.346e-06	0.0106486	0.00542292
1.348e-06	0.123923	0.114037	1.348e-06	0.0843735	0.0845376	1.348e-06	0.0434535	0.0469324	1.348e-06	0.0383345	0.0381876		1.348e-06	0.0434976	0.0146418	1.348e-06	0.0187096	0.0114234	1.348e-06	0.0113352	0.00651855	1.348e-06	0.0103058	0.0051561
1.35e-06	0.118711	0.110001	1.35e-06	0.0814002	0.0815333	1.35e-06	0.0416987	0.0452623	1.35e-06	0.0349267	0.0368287		1.35e-06	0.0408537	0.0139136	1.35e-06	0.0188031	0.0108553	1.35e-06	0.0114932	0.00619436	1.35e-06	0.0116725	0.00489967
1.352e-06	0.122551	0.106093	1.352e-06	0.0779268	0.0786262	1.352e-06	0.0396398	0.0436466	1.352e-06	0.0328367	0.035514		1.352e-06	0.0377544	0.0132141
1.354e-06	0.15195	0.102311	1.354e-06	0.0742134	0.0758137	1.354e-06	0.0368296	0.0420836	1.354e-06	0.0338743	0.0342422		1.354e-06	0.0362366	0.0125424
1.356e-06	0.108697	0.0986503	1.356e-06	0.0701166	0.0730928	1.356e-06	0.0345775	0.0405717	1.356e-06	0.0270994	0.033012		1.356e-06	0.0146494	0.0118979
1.358e-06	0.145175	0.0951085	1.358e-06	0.0656883	0.0704609	1.358e-06	0.0340015	0.0391095	1.358e-06	0.0284655	0.0318222		1.358e-06	0.0311984	0.0112796
1.36e-06	0.141193	0.0916816	1.36e-06	0.0622717	0.0679153	1.36e-06	0.0319551	0.0376954	1.36e-06	0.0282149	0.0306716		1.36e-06	0.0279572	0.0106869
1.362e-06	0.0990226	0.0883665	1.362e-06	0.0583752	0.0654535	1.362e-06	0.0293399	0.036328	1.362e-06	0.0249946	0.029559		1.362e-06	0.0339452	0.010119
1.364e-06	0.0901119	0.0851599	1.364e-06	0.0654911	0.0630729	1.364e-06	0.0292004	0.0350058	1.364e-06	0.0246215	0.0284831		1.364e-06	0.0301996	0.00957513
1.366e-06	0.0996874	0.0820586	1.366e-06	0.0541569	0.0607711	1.366e-06	0.0283006	0.0337275	1.366e-06	0.0240572	0.027443		1.366e-06	0.0267821	0.00905466
1.368e-06	0.0731319	0.0790596	1.368e-06	0.0562369	0.0585457	1.368e-06	0.0286637	0.0324917	1.368e-06	0.0248052	0.0264375		1.368e-06	0.0287014	0.00855687
1.37e-06	0.0884287	0.0761597	1.37e-06	0.05425	0.0563944	1.37e-06	0.0268034	0.0312971	1.37e-06	0.0231069	0.0254655		1.37e-06	0.0291616	0.00808106
1.372e-06	0.0853524	0.0733561	1.372e-06	0.0503946	0.0543149	1.372e-06	0.0263419	0.0301425	1.372e-06	0.0231514	0.024526		1.372e-06	0.029994	0.00762657
1.374e-06	0.0874599	0.0706458	1.374e-06	0.0454677	0.0523051	1.374e-06	0.0269286	0.0290267	1.374e-06	0.0225705	0.0236181		1.374e-06	0.0278592	0.00719272
1.376e-06	0.0879691	0.0680262	1.376e-06	0.0476834	0.0503628	1.376e-06	0.0258804	0.0279484	1.376e-06	0.0226781	0.0227407		1.376e-06	0.0276634	0.00677885
1.378e-06	0.0880893	0.0654944	1.378e-06	0.048089	0.048486	1.378e-06	0.0244296	0.0269065	1.378e-06	0.0211932	0.021893		1.378e-06	0.0268702	0.00638434
1.38e-06	0.0697939	0.0630478	1.38e-06	0.0618976	0.0466726	1.38e-06	0.0222044	0.0258999	1.38e-06	0.0191274	0.0210739		1.38e-06	0.023345	0.00600853
1.382e-06	0.0616257	0.0606839	1.382e-06	0.0413188	0.0449207	1.382e-06	0.019616	0.0249274	1.382e-06	0.0182197	0.0202826		1.382e-06	0.021788	0.00565081
1.384e-06	0.0682805	0.0584	1.384e-06	0.0310861	0.0432284	1.384e-06	0.0190847	0.0239881	1.384e-06	0.0157251	0.0195183		1.384e-06	0.019761	0.00531055
1.386e-06	0.0691291	0.0561939	1.386e-06	0.0348058	0.0415938	1.386e-06	0.0214853	0.0230808	1.386e-06	0.0183144	0.0187801		1.386e-06	0.019526	0.00498715
1.388e-06	0.0685492	0.054063	1.388e-06	0.0405707	0.0400152	1.388e-06	0.0207411	0.0222046	1.388e-06	0.0174364	0.0180672		1.388e-06	0.0187181	0.00468001
1.39e-06	0.0683442	0.052005	1.39e-06	0.0356375	0.0384908	1.39e-06	0.0202796	0.0213585	1.39e-06	0.0175608	0.0173788		1.39e-06	0.0223853	0.00438854
1.392e-06	0.0682169	0.0500178	1.392e-06	0.0365701	0.0370189	1.392e-06	0.0198306	0.0205417	1.392e-06	0.0182735	0.0167141		1.392e-06	0.0228113	0.00411215
1.394e-06	0.0672833	0.0480991	1.394e-06	0.0357322	0.0355979	1.394e-06	0.0184962	0.019753	1.394e-06	0.0161594	0.0160724		1.394e-06	0.0231393	0.00385028
1.396e-06	0.0596031	0.0462468	1.396e-06	0.0552789	0.0342262	1.396e-06	0.0178987	0.0189918	1.396e-06	0.015016	0.015453		1.396e-06	0.0230512	0.00360237
1.398e-06	0.0656709	0.0444589	1.398e-06	0.0349983	0.0329023	1.398e-06	0.0181545	0.018257	1.398e-06	0.0160258	0.0148551		1.398e-06	0.0204856	0.00336786
1.4e-06	0.0787613	0.0427332	1.4e-06	0.0325143	0.0316245	1.4e-06	0.0176769	0.0175479	1.4e-06	0.0160777	0.0142782		1.4e-06	0.0231002	0.00314621
1.402e-06	0.0911656	0.041068	1.402e-06	0.0329767	0.0303916
1.404e-06	0.050756	0.0394612	1.404e-06	0.0312802	0.029202
1.406e-06	0.0692564	0.0379111	1.406e-06	0.0295033	0.0280544
1.408e-06	0.0567602	0.0364158	1.408e-06	0.0307942	0.0269475
1.41e-06	0.0542567	0.0349736	1.41e-06	0.0312092	0.0258799
1.412e-06	0.0659255	0.0335829	1.412e-06	0.0291324	0.0248505
1.414e-06	0.0599638	0.0322419	1.414e-06	0.0412777	0.0238579
1.416e-06	0.0633442	0.0309491	1.416e-06	0.0292034	0.022901
1.418e-06	0.0641504	0.029703	1.418e-06	0.0296027	0.0219787
1.42e-06	0.0632947	0.028502	1.42e-06	0.0270997	0.0210899
1.422e-06	0.0530403	0.0273447	1.422e-06	0.0272355	0.0202334
1.424e-06	0.0550558	0.0262297	1.424e-06	0.0250056	0.0194082
1.426e-06	0.0587615	0.0251555	1.426e-06	0.0246789	0.0186133
1.428e-06	0.0569582	0.024121	1.428e-06	0.0267857	0.0178477
1.43e-06	0.0432596	0.0231247	1.43e-06	0.0153316	0.0171104
1.432e-06	0.0434577	0.0221655	1.432e-06	0.0226494	0.0164006
1.434e-06	0.0552326	0.021242	1.434e-06	0.0245369	0.0157172
1.436e-06	0.0621137	0.0203532	1.436e-06	0.030589	0.0150595
1.438e-06	0.0512581	0.0194979	1.438e-06	0.025034	0.0144266
1.44e-06	0.0431536	0.0186749	1.44e-06	0.0167882	0.0138176
1.442e-06	0.0410461	0.0178832	1.442e-06	0.0226652	0.0132317
1.444e-06	0.0585282	0.0171217	1.444e-06	0.0192091	0.0126683
1.446e-06	0.00673258	0.0163894	1.446e-06	0.0182275	0.0121264
1.448e-06	0.0443346	0.0156853	1.448e-06	0.0375454	0.0116055
1.45e-06	0.0494972	0.0150085	1.45e-06	0.0225831	0.0111047
[truncated: 109 more columns]
